# Supplementary material for: The extraordinary genus Myja is not a tergipedid, but related to the Facelinidae s. str. with the addition of two new species from Japan (Mollusca, Nudibranchia)
Source: Zookeys. 2019 Jan 23;(818):89–116. doi: 10.3897/zookeys.818.30477 (PMC6354008; doi:10.3897/zookeys.818.30477)
Supplement: XML Treatment for Myja [file zookeys.818.30477-treatment1.xml]

<!DOCTYPE tp:taxon-treatment
  PUBLIC "-//TaxonX//DTD Taxonomic Treatment Publishing DTD v0 20100105//EN" "tax-treatment-NSO.dtd">
<tp:taxon-treatment xmlns:tp="http://www.plazi.org/taxpub"><tp:treatment-meta><kwd-group><label>Taxon classification</label><kwd><named-content xmlns:xlink="http://www.w3.org/1999/xlink" content-type="kingdom">Animalia</named-content></kwd><kwd><named-content xmlns:xlink="http://www.w3.org/1999/xlink" content-type="order">Nudibranchia</named-content></kwd><kwd><named-content xmlns:xlink="http://www.w3.org/1999/xlink" content-type="family">Tergipedidae</named-content></kwd></kwd-group><mixed-citation publication-type="journal"><person-group><name><surname>Martynov</surname><given-names>Alexander</given-names></name><name><surname>Mehrotra</surname><given-names>Rahul</given-names></name><name><surname>Chavanich</surname><given-names>Suchana</given-names></name><name><surname>Nakano</surname><given-names>Rie</given-names></name><name><surname>Kashio</surname><given-names>Sho</given-names></name><name><surname>Lundin</surname><given-names>Kennet</given-names></name><name><surname>Picton</surname><given-names>Bernard</given-names></name><name><surname>Korshunova</surname><given-names>Tatiana</given-names></name></person-group><article-title>The extraordinary genus <italic><tp:taxon-name><tp:taxon-name-part taxon-name-part-type="genus" reg="Myja">Myja</tp:taxon-name-part></tp:taxon-name></italic> is not a tergipedid, but related to the <tp:taxon-name><tp:taxon-name-part taxon-name-part-type="family">Facelinidae</tp:taxon-name-part></tp:taxon-name> s. str. with the addition of two new species from Japan (<tp:taxon-name><tp:taxon-name-part taxon-name-part-type="phylum">Mollusca</tp:taxon-name-part></tp:taxon-name>, <tp:taxon-name><tp:taxon-name-part taxon-name-part-type="order">Nudibranchia</tp:taxon-name-part></tp:taxon-name>)</article-title><source>Zookeys</source><day>23</day><month>1</month><year>2019</year><volume>2019</volume><issue>818</issue><fpage>89</fpage><lpage>116</lpage><pub-id pub-id-type="doi">10.3897/zookeys.818.30477</pub-id></mixed-citation></tp:treatment-meta><tp:nomenclature><tp:taxon-name>
              <tp:taxon-name-part taxon-name-part-type="genus" reg="Myja">Myja</tp:taxon-name-part>
            </tp:taxon-name><tp:taxon-authority>Bergh, 1896</tp:taxon-authority></tp:nomenclature><tp:treatment-sec sec-type="type species" id="SECID0EHUAI"><title>Type species.</title><p><italic><tp:taxon-name><tp:taxon-name-part taxon-name-part-type="genus" reg="Myja">Myja</tp:taxon-name-part><tp:taxon-name-part taxon-name-part-type="species" reg="longicornis">longicornis</tp:taxon-name-part></tp:taxon-name></italic> Bergh, 1896.</p></tp:treatment-sec><tp:treatment-sec sec-type="diagnosis" id="SECID0EYUAI"><title>Diagnosis.</title><p>One pair of anterior rows of cerata, posterior cerata in rows, few (1–3) peculiar club-shaped cerata per row, anus acleioproctic, rhinophores smooth, oral tentacles present, no anterior foot corners, cnidosacs present, pharynx moderately broad, jaws with wing-shaped anterior expansion, smooth masticatory edges, radula very small, uniserial, radular teeth very narrow, triangular with strong cusp, lateral denticles small, penis unarmed, supplementary glands absent.</p></tp:treatment-sec><tp:treatment-sec sec-type="Species included" id="SECID0E4UAI"><title>Species included.</title><p><tp:taxon-name><tp:taxon-name-part taxon-name-part-type="genus" reg="Myja">Myja</tp:taxon-name-part><tp:taxon-name-part taxon-name-part-type="uncertainty-rank">cf.</tp:taxon-name-part><tp:taxon-name-part taxon-name-part-type="species" reg="longicornis">longicornis</tp:taxon-name-part></tp:taxon-name> (Thailand), <italic><tp:taxon-name><tp:taxon-name-part taxon-name-part-type="genus" reg="Myja">Myja</tp:taxon-name-part><tp:taxon-name-part taxon-name-part-type="species" reg="karin">karin</tp:taxon-name-part></tp:taxon-name></italic> sp. n. (Japan), <italic><tp:taxon-name><tp:taxon-name-part taxon-name-part-type="genus" reg="Myja">Myja</tp:taxon-name-part><tp:taxon-name-part taxon-name-part-type="species" reg="hyotan">hyotan</tp:taxon-name-part></tp:taxon-name></italic> sp. n. (Japan).</p></tp:treatment-sec><tp:treatment-sec sec-type="remarks" id="SECID0EGWAI"><title>Remarks.</title><p>All <italic><tp:taxon-name><tp:taxon-name-part taxon-name-part-type="genus" reg="Myja">Myja</tp:taxon-name-part></tp:taxon-name></italic> specimens studied here clustered together (PP = 1, BS = 100) in a maximum-supported clade. This agrees well with the results of the morphological analysis. Inside the <italic><tp:taxon-name><tp:taxon-name-part taxon-name-part-type="genus" reg="Myja">Myja</tp:taxon-name-part></tp:taxon-name></italic> clade clustered maximum-supported (PP = 1, BS = 100) <tp:taxon-name><tp:taxon-name-part taxon-name-part-type="genus" reg="Myja">Myja</tp:taxon-name-part><tp:taxon-name-part taxon-name-part-type="uncertainty-rank">cf.</tp:taxon-name-part><tp:taxon-name-part taxon-name-part-type="species" reg="longicornis">longicornis</tp:taxon-name-part></tp:taxon-name> and <italic><tp:taxon-name><tp:taxon-name-part taxon-name-part-type="genus" reg="Myja">M.</tp:taxon-name-part><tp:taxon-name-part taxon-name-part-type="species" reg="karin">karin</tp:taxon-name-part></tp:taxon-name></italic> sp. n. clades and <italic><tp:taxon-name><tp:taxon-name-part taxon-name-part-type="genus" reg="Myja">M.</tp:taxon-name-part><tp:taxon-name-part taxon-name-part-type="species" reg="hyotan">hyotan</tp:taxon-name-part></tp:taxon-name></italic> sp. n. clade. The <abbrev xmlns:xlink="http://www.w3.org/1999/xlink" xlink:title="Automatic Barcode Gap Discovery" id="ABBRID0E4XAI" xlink:type="simple">ABGD</abbrev> analysis of the 16S data set run with two different models revealed three potential species: <tp:taxon-name><tp:taxon-name-part taxon-name-part-type="genus" reg="Myja">Myja</tp:taxon-name-part><tp:taxon-name-part taxon-name-part-type="uncertainty-rank">cf.</tp:taxon-name-part><tp:taxon-name-part taxon-name-part-type="species" reg="longicornis">longicornis</tp:taxon-name-part></tp:taxon-name>, <italic><tp:taxon-name><tp:taxon-name-part taxon-name-part-type="genus" reg="Myja">M.</tp:taxon-name-part><tp:taxon-name-part taxon-name-part-type="species" reg="karin">karin</tp:taxon-name-part></tp:taxon-name></italic> sp. n., and <italic><tp:taxon-name><tp:taxon-name-part taxon-name-part-type="genus" reg="Myja">M.</tp:taxon-name-part><tp:taxon-name-part taxon-name-part-type="species" reg="hyotan">hyotan</tp:taxon-name-part></tp:taxon-name></italic> sp. n. Additionally, molecular phylogenetic analysis revealed that <italic><tp:taxon-name><tp:taxon-name-part taxon-name-part-type="genus" reg="Cratena">Cratena</tp:taxon-name-part><tp:taxon-name-part taxon-name-part-type="species" reg="peregrina">peregrina</tp:taxon-name-part></tp:taxon-name></italic> (Gmelin, 1791) and <italic><tp:taxon-name><tp:taxon-name-part taxon-name-part-type="genus" reg="Cratena">Cratena</tp:taxon-name-part><tp:taxon-name-part taxon-name-part-type="species" reg="minor">minor</tp:taxon-name-part></tp:taxon-name></italic> Padula, Araújo, Matthews-Cascon &amp; Schrödl, 2014 specimens clustered together on two maximum-supported (PP = 1, BS = 100) clades, which are not sister to each other. Furthermore, the <italic><tp:taxon-name><tp:taxon-name-part taxon-name-part-type="genus" reg="Cratena">Cratena</tp:taxon-name-part><tp:taxon-name-part taxon-name-part-type="species" reg="minor">minor</tp:taxon-name-part></tp:taxon-name></italic> clade is sister to the <italic><tp:taxon-name><tp:taxon-name-part taxon-name-part-type="genus" reg="Myja">Myja</tp:taxon-name-part></tp:taxon-name></italic> clade but without high node support (PP = 1, BS = 68). It is assumed that further analysis with the addition of a larger number of species and genes will clarify the phylogenetic relationship in <italic><tp:taxon-name><tp:taxon-name-part taxon-name-part-type="genus" reg="Cratena">Cratena</tp:taxon-name-part></tp:taxon-name></italic> species and may reveal hidden paraphyly of the genus <italic><tp:taxon-name><tp:taxon-name-part taxon-name-part-type="genus" reg="Cratena">Cratena</tp:taxon-name-part></tp:taxon-name></italic>. It is important to note that in <xref ref-type="bibr" rid="B40">Padula et al. (2014)</xref>, it is shown that the <italic><tp:taxon-name><tp:taxon-name-part taxon-name-part-type="genus" reg="Sakuraeolis">Sakuraeolis</tp:taxon-name-part><tp:taxon-name-part taxon-name-part-type="species" reg="enosimensis">enosimensis</tp:taxon-name-part></tp:taxon-name></italic> clade was wedged between the <italic><tp:taxon-name><tp:taxon-name-part taxon-name-part-type="genus" reg="Cratena">C.</tp:taxon-name-part><tp:taxon-name-part taxon-name-part-type="species" reg="minor">minor</tp:taxon-name-part></tp:taxon-name></italic> and <italic><tp:taxon-name><tp:taxon-name-part taxon-name-part-type="genus" reg="Cratena">C.</tp:taxon-name-part><tp:taxon-name-part taxon-name-part-type="species" reg="peregrina">peregrina</tp:taxon-name-part></tp:taxon-name></italic> clades in the Maximum Likelihood phylogenetic tree based on <abbrev xmlns:xlink="http://www.w3.org/1999/xlink" xlink:title="Histone 3" id="ABBRID0E62AI" xlink:type="simple">H3</abbrev> sequences. The morphological and molecular differences for the known <italic><tp:taxon-name><tp:taxon-name-part taxon-name-part-type="genus" reg="Myja">Myja</tp:taxon-name-part></tp:taxon-name></italic> species are included below.</p></tp:treatment-sec><ref-list><ref id="B40"><mixed-citation xmlns:xlink="http://www.w3.org/1999/xlink" xlink:type="simple"><person-group><name name-style="western"><surname>Padula</surname><given-names>V</given-names></name><name name-style="western"><surname>Araújo</surname><given-names>AK</given-names></name><name name-style="western"><surname>Matthews-Cascon</surname><given-names>H</given-names></name><name name-style="western"><surname>Schrödl</surname><given-names>M</given-names></name></person-group> (<year>2014</year>) <article-title>Is the Mediterranean nudibranch <italic><tp:taxon-name><tp:taxon-name-part taxon-name-part-type="genus">Cratena</tp:taxon-name-part><tp:taxon-name-part taxon-name-part-type="species">peregrina</tp:taxon-name-part></tp:taxon-name></italic> (Gmelin, 1791) present on the Brazilian coast? Integrative species delimitation and description of <italic><tp:taxon-name><tp:taxon-name-part taxon-name-part-type="genus">Cratena</tp:taxon-name-part><tp:taxon-name-part taxon-name-part-type="species">minor</tp:taxon-name-part></tp:taxon-name></italic> n. sp.</article-title><source>Journal of Molluscan Studies</source><volume>80</volume>: <fpage>575</fpage>–<lpage>584</lpage>. <ext-link xlink:type="simple" ext-link-type="doi" xlink:href="10.1093/mollus/eyu052">https://doi.org/10.1093/mollus/eyu052</ext-link></mixed-citation></ref></ref-list></tp:taxon-treatment>
