# Supplementary material for: The extraordinary genus Myja is not a tergipedid, but related to the Facelinidae s. str. with the addition of two new species from Japan (Mollusca, Nudibranchia)
Source: Zookeys. 2019 Jan 23;(818):89–116. doi: 10.3897/zookeys.818.30477 (PMC6354008; doi:10.3897/zookeys.818.30477)
Supplement: XML Treatment for Myja cf. longicornis [file zookeys.818.30477-treatment2.xml]

<!DOCTYPE tp:taxon-treatment
  PUBLIC "-//TaxonX//DTD Taxonomic Treatment Publishing DTD v0 20100105//EN" "tax-treatment-NSO.dtd">
<tp:taxon-treatment xmlns:tp="http://www.plazi.org/taxpub"><tp:treatment-meta><kwd-group><label>Taxon classification</label><kwd><named-content xmlns:xlink="http://www.w3.org/1999/xlink" content-type="kingdom">Animalia</named-content></kwd><kwd><named-content xmlns:xlink="http://www.w3.org/1999/xlink" content-type="order">Nudibranchia</named-content></kwd><kwd><named-content xmlns:xlink="http://www.w3.org/1999/xlink" content-type="family">Tergipedidae</named-content></kwd></kwd-group><mixed-citation publication-type="journal"><person-group><name><surname>Martynov</surname><given-names>Alexander</given-names></name><name><surname>Mehrotra</surname><given-names>Rahul</given-names></name><name><surname>Chavanich</surname><given-names>Suchana</given-names></name><name><surname>Nakano</surname><given-names>Rie</given-names></name><name><surname>Kashio</surname><given-names>Sho</given-names></name><name><surname>Lundin</surname><given-names>Kennet</given-names></name><name><surname>Picton</surname><given-names>Bernard</given-names></name><name><surname>Korshunova</surname><given-names>Tatiana</given-names></name></person-group><article-title>The extraordinary genus <italic><tp:taxon-name><tp:taxon-name-part taxon-name-part-type="genus" reg="Myja">Myja</tp:taxon-name-part></tp:taxon-name></italic> is not a tergipedid, but related to the <tp:taxon-name><tp:taxon-name-part taxon-name-part-type="family">Facelinidae</tp:taxon-name-part></tp:taxon-name> s. str. with the addition of two new species from Japan (<tp:taxon-name><tp:taxon-name-part taxon-name-part-type="phylum">Mollusca</tp:taxon-name-part></tp:taxon-name>, <tp:taxon-name><tp:taxon-name-part taxon-name-part-type="order">Nudibranchia</tp:taxon-name-part></tp:taxon-name>)</article-title><source>Zookeys</source><day>23</day><month>1</month><year>2019</year><volume>2019</volume><issue>818</issue><fpage>89</fpage><lpage>116</lpage><pub-id pub-id-type="doi">10.3897/zookeys.818.30477</pub-id></mixed-citation></tp:treatment-meta><tp:nomenclature><tp:taxon-name>
              <tp:taxon-name-part taxon-name-part-type="genus" reg="Myja">Myja</tp:taxon-name-part>
              <tp:taxon-name-part taxon-name-part-type="uncertainty-rank">cf.</tp:taxon-name-part>
              <tp:taxon-name-part taxon-name-part-type="species" reg="longicornis">longicornis</tp:taxon-name-part>
            </tp:taxon-name><tp:taxon-authority>Bergh, 1896</tp:taxon-authority><xref ref-type="fig" rid="F1">Figs 1</xref><xref ref-type="fig" rid="F4">, 4</xref></tp:nomenclature><tp:treatment-sec sec-type="material" id="SECID0EZ4AI"><title>Material.</title><p>1 specimen, ZMMU Op-667, 6 mm long (fixed), Thailand, Koh Samaesan, 21 June 2018, depth 8 –16 m, soft sediment habitats, hydroids, collectors Rahul Mehrotra, Suchana Chavanich. 2 specimens, ZMMU Op-668, ca. 3 and 2 mm (fixed) same locality and collectors.</p></tp:treatment-sec><tp:treatment-sec sec-type="Locality" id="SECID0E54AI"><title>Locality.</title><p>Thailand, Chonburi, Koh Samaesan.</p></tp:treatment-sec><tp:treatment-sec sec-type="diagnosis" id="SECID0ED5AI"><title>Diagnosis.</title><p>Up to eight ceratal rows, ground colour translucent greyish, ceratal cores light to dark greyish, ceratal tops dull reddish, apices with white spot, anterior cerata with prominent reddish basal spot (distributed over the whole surface in some cerata), white gonad spherules moderately dense, sparse white spots in the first half of the dorsal part, cerata moderately widened at top without smaller separate cupola-shaped tip, central tooth with sharp to pitted top and numerous lateral denticles, up to 23 small denticles, irregular in size, no distinct furrows and ridges on the teeth surfaces, no accessory penial gland, penis unarmed.</p></tp:treatment-sec><tp:treatment-sec sec-type="description" id="SECID0EI5AI"><title>Description.</title><p>Body very elongate, up to 6 mm in preserved length (up to 10 mm alive) (Fig. <xref ref-type="fig" rid="F1">1A, B</xref>). Rhinophores similar in size to oral tentacles, smooth. Dorsal papillae cylindrical, forming eight ceratal rows along dorsal edges. Apices of papillae moderately to slightly widened, without cupola-shaped appendage (Fig. <xref ref-type="fig" rid="F1">1C</xref>). Notal edge absent. Anal opening acleioproctic on right side before first posterior ceratal rows. Reproductive openings lateral, below first anterior and second posterior rows of cerata. Ground colour translucent greyish. Oral tentacles and rhinophores with scattered opaque white dots. Digestive gland in the cerata (ceratal cores) light to dark greyish, digestive gland in upper part of cerata with reddish internal spot, apices with white spot. Anterior cerata with prominent reddish basal spot in some cerata distributed over its whole surface. Central branches of digestive gland visible through dorsal part of body greyish. Numerous small, moderately dense white gonads appear as white spherules that shine through dorsal surface. Jaws broadly triangular with prominent anterior wings, masticatory borders smooth (Fig. <xref ref-type="fig" rid="F1">1D</xref>). Radula uniserial, very small compared to pharynx internal volume (Fig. <xref ref-type="fig" rid="F1">1E</xref>, indicated by an arrow). Radular formula 13 × 0.1.0. Central tooth narrowly triangular, with sharp to pitted top (Fig. <xref ref-type="fig" rid="F1">1F, G, H</xref>) and up to 23 denticles that are small and irregular in size, without distinct dorsal denticle furrows, only sometimes with fine rib-like structures (Fig. <xref ref-type="fig" rid="F1">1H</xref>).</p><p>Reproductive system diaulic (Fig. <xref ref-type="fig" rid="F4">4A</xref>). Ampulla moderate in size (Fig. <xref ref-type="fig" rid="F4">4A</xref>, am). Vas deferens short, without distinct prostatic portion (Fig. <xref ref-type="fig" rid="F4">4A</xref>, vd), penial sheath widened (Fig. <xref ref-type="fig" rid="F4">4A</xref>, psh), penis unarmed, with elevations (Fig. <xref ref-type="fig" rid="F4">4A, p</xref>). Single proximal receptaculum seminis very large, oval (Fig. <xref ref-type="fig" rid="F4">4A</xref>, rsp).</p><fig id="F1" position="float" orientation="portrait"><label>Figure 1.</label><caption><p>Comparison of <italic><tp:taxon-name><tp:taxon-name-part taxon-name-part-type="genus" reg="Myja">Myja</tp:taxon-name-part><tp:taxon-name-part taxon-name-part-type="species" reg="longicornis">longicornis</tp:taxon-name-part></tp:taxon-name></italic> Bergh, 1896 with other aeolidacean taxa that have been proposed to have relationships with it (<italic><tp:taxon-name><tp:taxon-name-part taxon-name-part-type="genus" reg="Calma">Calma</tp:taxon-name-part></tp:taxon-name></italic>, <italic><tp:taxon-name><tp:taxon-name-part taxon-name-part-type="genus" reg="Tergipes">Tergipes</tp:taxon-name-part></tp:taxon-name></italic>) and which are covered by present analysis [type species of the genus <italic><tp:taxon-name><tp:taxon-name-part taxon-name-part-type="genus" reg="Facelina">Facelina</tp:taxon-name-part></tp:taxon-name></italic>, <italic><tp:taxon-name><tp:taxon-name-part taxon-name-part-type="genus" reg="Facelina">F.</tp:taxon-name-part><tp:taxon-name-part taxon-name-part-type="species" reg="auriculata">auriculata</tp:taxon-name-part></tp:taxon-name></italic> (Müller, 1776)]. <bold>A–H</bold><tp:taxon-name><tp:taxon-name-part taxon-name-part-type="genus" reg="Myja">Myja</tp:taxon-name-part><tp:taxon-name-part taxon-name-part-type="uncertainty-rank">cf.</tp:taxon-name-part><tp:taxon-name-part taxon-name-part-type="species" reg="longicornis">longicornis</tp:taxon-name-part></tp:taxon-name> from Thailand, living animal ca. 10 mm in length <bold>A</bold> dorsal view of hydroids in situ <bold>B</bold> lateral view of hydroids in situ (left), egg mass on the hydroid (right) <bold>C</bold> details of cerata <bold>D</bold> smooth masticatory processes of jaws (indicated by arrows), SEM <bold>E</bold> pharynx, dissected dorsally to show very narrow radula (indicated by an arrow), LM <bold>F</bold> whole radula, SEM <bold>G</bold> anteriormost part of radula to show sacoglossan-like small knife-shaped teeth, SEM <bold>H</bold> teeth from the middle part of radula, SEM; <bold>I, J</bold><italic><tp:taxon-name><tp:taxon-name-part taxon-name-part-type="genus" reg="Myja">Myja</tp:taxon-name-part><tp:taxon-name-part taxon-name-part-type="species" reg="longicornis">longicornis</tp:taxon-name-part></tp:taxon-name></italic> Bergh, 1896 external view and radula (anterior part), reproduced from the first description by <xref ref-type="bibr" rid="B3">Bergh (1896)</xref>; <bold>K–O</bold><italic><tp:taxon-name><tp:taxon-name-part taxon-name-part-type="genus" reg="Facelina">Facelina</tp:taxon-name-part><tp:taxon-name-part taxon-name-part-type="species" reg="auriculata">auriculata</tp:taxon-name-part></tp:taxon-name></italic> jaws and radula of a specimen from UK, collected together with neotype <bold>K</bold> masticatory process (well-defined denticles indicated by arrow), SEM <bold>L</bold> radula (arrow) on odontophore, to show that anteriormost teeth are not reduced, LM <bold>M</bold> anterior part of radula to show that teeth are not reduced <bold>N</bold> anteriormost tooth of radula <bold>O</bold> two anterior teeth of radula <bold>P</bold> radula (middle part) of <italic><tp:taxon-name><tp:taxon-name-part taxon-name-part-type="genus" reg="Calma">Calma</tp:taxon-name-part><tp:taxon-name-part taxon-name-part-type="species" reg="glaucoides">glaucoides</tp:taxon-name-part></tp:taxon-name></italic> (Alder &amp; Hancock, 1854) from Norway <bold>Q</bold> radula (middle part) <italic><tp:taxon-name><tp:taxon-name-part taxon-name-part-type="genus" reg="Tergipes">Tergipes</tp:taxon-name-part><tp:taxon-name-part taxon-name-part-type="species" reg="tergipes">tergipes</tp:taxon-name-part></tp:taxon-name></italic> (Forsskål in Niebuhr, 1775). Scale bars: 20 μm (<bold>D, N, O, Q</bold>); 50 μm (<bold>F, K</bold>); 10 μm (<bold>G, P</bold>); 5 μm (<bold>H</bold>); 100 μm (<bold>M</bold>). Photographs of living specimens by Chanon Ngernthongdee and Siwat Worachananant, SEM images by AV Martynov. Figures I and J are reproduced from <xref ref-type="bibr" rid="B3">Bergh (1896)</xref>, the publication not currently under copyright.</p></caption><graphic xmlns:xlink="http://www.w3.org/1999/xlink" xlink:href="zookeys-818-089-g001.jpg" position="float" orientation="portrait" xlink:type="simple" id="oo_259110.jpg"/></fig></tp:treatment-sec><tp:treatment-sec sec-type="biology" id="SECID0EHFBI"><title>Biology.</title><p>Subtidal, highly cryptic on <italic><tp:taxon-name><tp:taxon-name-part taxon-name-part-type="genus" reg="Pennaria">Pennaria</tp:taxon-name-part><tp:taxon-name-part taxon-name-part-type="species" reg="disticha">disticha</tp:taxon-name-part></tp:taxon-name></italic> hydroids in soft sediment habitats beyond the coral reef or on the same hydroids at the reef edge (Fig. <xref ref-type="fig" rid="F1">1A, B</xref>). Egg mass is a long narrow ribbon, white, laid directly onto host hydroids (Fig. <xref ref-type="fig" rid="F1">1B</xref>).</p></tp:treatment-sec><tp:treatment-sec sec-type="distribution" id="SECID0EAGBI"><title>Distribution.</title><p>Presently found only at Koh Samaesan, Thailand, but expected to be found in neighbouring regions of the Indo-West Pacific.</p></tp:treatment-sec><tp:treatment-sec sec-type="remarks" id="SECID0EFGBI"><title>Remarks.</title><p>Thai specimens show closeness to the type species of the genus <italic><tp:taxon-name><tp:taxon-name-part taxon-name-part-type="genus" reg="Myja">Myja</tp:taxon-name-part><tp:taxon-name-part taxon-name-part-type="species" reg="longicornis">longicornis</tp:taxon-name-part></tp:taxon-name></italic> from Ambon (Indonesia) in such features as the apically widened cerata, only a single pair of anterior cerata, acleioproctic anus, winged jaws, and small uniserial radula. Therefore, studying these specimens allows us to reveal the phylogenetic and taxonomic position of the genus <italic><tp:taxon-name><tp:taxon-name-part taxon-name-part-type="genus" reg="Myja">Myja</tp:taxon-name-part></tp:taxon-name></italic> via both morphological and molecular means. However, while <tp:taxon-name><tp:taxon-name-part taxon-name-part-type="genus" reg="Myja">M.</tp:taxon-name-part><tp:taxon-name-part taxon-name-part-type="uncertainty-rank">cf.</tp:taxon-name-part><tp:taxon-name-part taxon-name-part-type="species" reg="longicornis">longicornis</tp:taxon-name-part></tp:taxon-name> from Thailand is similar to the type species of the genus <italic><tp:taxon-name><tp:taxon-name-part taxon-name-part-type="genus" reg="Myja">Myja</tp:taxon-name-part></tp:taxon-name></italic>, <italic><tp:taxon-name><tp:taxon-name-part taxon-name-part-type="genus" reg="Myja">M.</tp:taxon-name-part><tp:taxon-name-part taxon-name-part-type="species" reg="longicornis">longicornis</tp:taxon-name-part></tp:taxon-name></italic> from the type locality in Ambon as described in the original description by <xref ref-type="bibr" rid="B3">Bergh (1896)</xref>, there are differences in several external and internal characters which do not allow us to identify the Thai material as <italic><tp:taxon-name><tp:taxon-name-part taxon-name-part-type="genus" reg="Myja">M.</tp:taxon-name-part><tp:taxon-name-part taxon-name-part-type="species" reg="longicornis">longicornis</tp:taxon-name-part></tp:taxon-name></italic> and Bergh’s figures are reproduced here (Fig. <xref ref-type="fig" rid="F1">1I, H</xref>). We therefore record here the specimens from Thailand as <tp:taxon-name><tp:taxon-name-part taxon-name-part-type="genus" reg="Myja">M.</tp:taxon-name-part><tp:taxon-name-part taxon-name-part-type="uncertainty-rank">cf.</tp:taxon-name-part><tp:taxon-name-part taxon-name-part-type="species" reg="longicornis">longicornis</tp:taxon-name-part></tp:taxon-name>. The distinguishing features of <tp:taxon-name><tp:taxon-name-part taxon-name-part-type="genus" reg="Myja">M.</tp:taxon-name-part><tp:taxon-name-part taxon-name-part-type="uncertainty-rank">cf.</tp:taxon-name-part><tp:taxon-name-part taxon-name-part-type="species" reg="longicornis">longicornis</tp:taxon-name-part></tp:taxon-name> are predominantly greyish without the green digestive gland branches both in the body and in the cerata, as was clearly indicated for <italic><tp:taxon-name><tp:taxon-name-part taxon-name-part-type="genus" reg="Myja">M.</tp:taxon-name-part><tp:taxon-name-part taxon-name-part-type="species" reg="longicornis">longicornis</tp:taxon-name-part></tp:taxon-name></italic> in the original description (Bergh, 1896: 389, 390). It has a reddish and not brown-chocolate basal spot at anterior pair of cerata, and similar reddish (and not brown) pigment at ceratal apices. Furthermore, the radula of <italic><tp:taxon-name><tp:taxon-name-part taxon-name-part-type="genus" reg="Myja">M.</tp:taxon-name-part><tp:taxon-name-part taxon-name-part-type="species" reg="longicornis">longicornis</tp:taxon-name-part></tp:taxon-name></italic> as depicted in <xref ref-type="bibr" rid="B3">Bergh (1896</xref>; reproduced here Fig. <xref ref-type="fig" rid="F1">1J</xref>) has more distinct lateral denticles, which are lower in number (10), compared to <tp:taxon-name><tp:taxon-name-part taxon-name-part-type="genus" reg="Myja">M.</tp:taxon-name-part><tp:taxon-name-part taxon-name-part-type="uncertainty-rank">cf.</tp:taxon-name-part><tp:taxon-name-part taxon-name-part-type="species" reg="longicornis">longicornis</tp:taxon-name-part></tp:taxon-name> (at least 23) (see Fig. <xref ref-type="fig" rid="F1">1H</xref>). We suspect that there is hidden species diversity in the genus <italic><tp:taxon-name><tp:taxon-name-part taxon-name-part-type="genus" reg="Myja">Myja</tp:taxon-name-part></tp:taxon-name></italic> of the Indo-West Pacific. Specimens collected in 2016 reveal the presence of at least two more species of the genus <italic><tp:taxon-name><tp:taxon-name-part taxon-name-part-type="genus" reg="Myja">Myja</tp:taxon-name-part></tp:taxon-name></italic>, which differ from <tp:taxon-name><tp:taxon-name-part taxon-name-part-type="genus" reg="Myja">M.</tp:taxon-name-part><tp:taxon-name-part taxon-name-part-type="uncertainty-rank">cf.</tp:taxon-name-part><tp:taxon-name-part taxon-name-part-type="species" reg="longicornis">longicornis</tp:taxon-name-part></tp:taxon-name> based on morphological and molecular data and from <italic><tp:taxon-name><tp:taxon-name-part taxon-name-part-type="genus" reg="Myja">M.</tp:taxon-name-part><tp:taxon-name-part taxon-name-part-type="species" reg="longicornis">longicornis</tp:taxon-name-part></tp:taxon-name></italic> according to the morphological data, are described as new to science, <italic><tp:taxon-name><tp:taxon-name-part taxon-name-part-type="genus" reg="Myja">Myja</tp:taxon-name-part><tp:taxon-name-part taxon-name-part-type="species" reg="karin">karin</tp:taxon-name-part></tp:taxon-name></italic> sp. n. (see Fig. <xref ref-type="fig" rid="F2">2</xref>) and <italic><tp:taxon-name><tp:taxon-name-part taxon-name-part-type="genus" reg="Myja">Myja</tp:taxon-name-part><tp:taxon-name-part taxon-name-part-type="species" reg="hyotan">hyotan</tp:taxon-name-part></tp:taxon-name></italic> sp. n. (see Fig. <xref ref-type="fig" rid="F3">3</xref>). Minimum uncorrected p-distances of the <abbrev xmlns:xlink="http://www.w3.org/1999/xlink" xlink:title="cytochrome c oxidase subunit I" id="ABBRID0E3MBI" xlink:type="simple">COI</abbrev> marker which separate <tp:taxon-name><tp:taxon-name-part taxon-name-part-type="genus" reg="Myja">M.</tp:taxon-name-part><tp:taxon-name-part taxon-name-part-type="uncertainty-rank">cf.</tp:taxon-name-part><tp:taxon-name-part taxon-name-part-type="species" reg="longicornis">longicornis</tp:taxon-name-part></tp:taxon-name> from <italic><tp:taxon-name><tp:taxon-name-part taxon-name-part-type="genus" reg="Myja">M.</tp:taxon-name-part><tp:taxon-name-part taxon-name-part-type="species" reg="karin">karin</tp:taxon-name-part></tp:taxon-name></italic> sp. n. are 11.9%. Minimum uncorrected p-distances of the 16S marker which separate <tp:taxon-name><tp:taxon-name-part taxon-name-part-type="genus" reg="Myja">M.</tp:taxon-name-part><tp:taxon-name-part taxon-name-part-type="uncertainty-rank">cf.</tp:taxon-name-part><tp:taxon-name-part taxon-name-part-type="species" reg="longicornis">longicornis</tp:taxon-name-part></tp:taxon-name> from <italic><tp:taxon-name><tp:taxon-name-part taxon-name-part-type="genus" reg="Myja">M.</tp:taxon-name-part><tp:taxon-name-part taxon-name-part-type="species" reg="karin">karin</tp:taxon-name-part></tp:taxon-name></italic> sp. n. are 3.71% and from <italic><tp:taxon-name><tp:taxon-name-part taxon-name-part-type="genus" reg="Myja">M.</tp:taxon-name-part><tp:taxon-name-part taxon-name-part-type="species" reg="hyotan">hyotan</tp:taxon-name-part></tp:taxon-name></italic> sp. n. are 2.55%. Minimum uncorrected p-distances of the <abbrev xmlns:xlink="http://www.w3.org/1999/xlink" xlink:title="Histone 3" id="ABBRID0E2OBI" xlink:type="simple">H3</abbrev> marker which separate <tp:taxon-name><tp:taxon-name-part taxon-name-part-type="genus" reg="Myja">M.</tp:taxon-name-part><tp:taxon-name-part taxon-name-part-type="uncertainty-rank">cf.</tp:taxon-name-part><tp:taxon-name-part taxon-name-part-type="species" reg="longicornis">longicornis</tp:taxon-name-part></tp:taxon-name> from <italic><tp:taxon-name><tp:taxon-name-part taxon-name-part-type="genus" reg="Myja">M.</tp:taxon-name-part><tp:taxon-name-part taxon-name-part-type="species" reg="karin">karin</tp:taxon-name-part></tp:taxon-name></italic> sp. n. are 4.28% and from <italic><tp:taxon-name><tp:taxon-name-part taxon-name-part-type="genus" reg="Myja">M.</tp:taxon-name-part><tp:taxon-name-part taxon-name-part-type="species" reg="hyotan">hyotan</tp:taxon-name-part></tp:taxon-name></italic> sp. n. are 3.36%, whereas p-distances between the two specimens of <tp:taxon-name><tp:taxon-name-part taxon-name-part-type="genus" reg="Myja">M.</tp:taxon-name-part><tp:taxon-name-part taxon-name-part-type="uncertainty-rank">cf.</tp:taxon-name-part><tp:taxon-name-part taxon-name-part-type="species" reg="longicornis">longicornis</tp:taxon-name-part></tp:taxon-name> for <abbrev xmlns:xlink="http://www.w3.org/1999/xlink" xlink:title="cytochrome c oxidase subunit I" id="ABBRID0EPQBI" xlink:type="simple">COI</abbrev>, 16S, and <abbrev xmlns:xlink="http://www.w3.org/1999/xlink" xlink:title="Histone 3" id="ABBRID0ETQBI" xlink:type="simple">H3</abbrev> markers are 0.2%, 0%, and 0% respectively.</p><fig id="F2" position="float" orientation="portrait"><label>Figure 2.</label><caption><p><italic><tp:taxon-name><tp:taxon-name-part taxon-name-part-type="genus" reg="Myja">Myja</tp:taxon-name-part><tp:taxon-name-part taxon-name-part-type="species" reg="karin">karin</tp:taxon-name-part></tp:taxon-name></italic> sp. n. <bold>A–D</bold> holotype <bold>A</bold> dorsal view <bold>B</bold> ventral view <bold>C</bold> lateral view <bold>D</bold> animal with egg mass <bold>E</bold> details of cerata <bold>F</bold> lateral view on hydroids in situ <bold>G, H</bold> veligers; <bold>I–N</bold> paratype <bold>I</bold> jaws <bold>J</bold> smooth masticatory processes of jaws (inidicated by arrows), SEM <bold>K</bold> radula on odontophore, to show narrow teeth and reduced anteriormost teeth (arrow), LM <bold>L</bold> whole radula, SEM <bold>M</bold> teeth from the middle part of radula <bold>N</bold> anterior teeth. Scale bars: 100 μm (<bold>I</bold>); 50 μm (<bold>J, L</bold>); 10 μm (<bold>M</bold>); 5 μm (<bold>N</bold>). Photographs of living specimens by TA Korshunova and AV Martynov, SEM images by AV Martynov.</p></caption><graphic xmlns:xlink="http://www.w3.org/1999/xlink" xlink:href="zookeys-818-089-g002.jpg" position="float" orientation="portrait" xlink:type="simple" id="oo_259111.jpg"/></fig><fig id="F3" position="float" orientation="portrait"><label>Figure 3.</label><caption><p><italic><tp:taxon-name><tp:taxon-name-part taxon-name-part-type="genus" reg="Myja">Myja</tp:taxon-name-part><tp:taxon-name-part taxon-name-part-type="species" reg="hyotan">hyotan</tp:taxon-name-part></tp:taxon-name></italic> sp. n., holotype. <bold>A</bold> dorsal view <bold>B</bold> ventral view <bold>C</bold> lateral view <bold>D</bold> details of cerata <bold>E</bold> dorsal view on hydroids in situ <bold>F</bold> jaw <bold>G</bold> smooth masticatory processes of jaws (indicated by arrows), SEM <bold>H</bold> radula on odontophore, to show reduced anteriormost teeth (arrow), LM <bold>I</bold> anterior teeth with strongly reduced anteriormost teeth, SEM <bold>J</bold> teeth from the middle part of radula <bold>K</bold> posterior part of radula to show smooth teeth. Scale bars: 100 μm (<bold>F</bold>); 50 μm (<bold>G, I</bold>); 10 μm (<bold>J, K</bold>). Photographs of living specimens by TA Korshunova and AV Martynov, SEM images by AV Martynov.</p></caption><graphic xmlns:xlink="http://www.w3.org/1999/xlink" xlink:href="zookeys-818-089-g003.jpg" position="float" orientation="portrait" xlink:type="simple" id="oo_259112.jpg"/></fig></tp:treatment-sec><tp:treatment-sec><!--Section generated to contain objects referenced in tp:taxon-treatment.--><fig id="F4" position="float" orientation="portrait"><label>Figure 4.</label><caption><p>Reproductive systems of new species of the genus <italic><tp:taxon-name><tp:taxon-name-part taxon-name-part-type="genus" reg="Myja">Myja</tp:taxon-name-part></tp:taxon-name></italic>. <bold>A</bold><tp:taxon-name><tp:taxon-name-part taxon-name-part-type="genus" reg="Myja">Myja</tp:taxon-name-part><tp:taxon-name-part taxon-name-part-type="uncertainty-rank">cf.</tp:taxon-name-part><tp:taxon-name-part taxon-name-part-type="species" reg="longicornis">longicornis</tp:taxon-name-part></tp:taxon-name><bold>B</bold><italic><tp:taxon-name><tp:taxon-name-part taxon-name-part-type="genus" reg="Myja">Myja</tp:taxon-name-part><tp:taxon-name-part taxon-name-part-type="species" reg="karin">karin</tp:taxon-name-part></tp:taxon-name></italic> sp. n. <bold>C</bold><italic><tp:taxon-name><tp:taxon-name-part taxon-name-part-type="genus" reg="Myja">Myja</tp:taxon-name-part><tp:taxon-name-part taxon-name-part-type="species" reg="hyotan">hyotan</tp:taxon-name-part></tp:taxon-name></italic> sp. n. Abbreviations: am – ampulla; fgm – female gland mass; fo – female opening; p – penis; psh – penial sheath; rsp – proximal receptaculum seminis; vd – vas deferens.</p></caption><graphic xmlns:xlink="http://www.w3.org/1999/xlink" xlink:href="zookeys-818-089-g004.jpg" position="float" orientation="portrait" xlink:type="simple" id="oo_259113.jpg"/></fig></tp:treatment-sec><ref-list><ref id="B3"><mixed-citation xmlns:xlink="http://www.w3.org/1999/xlink" xlink:type="simple"><person-group><name name-style="western"><surname>Bergh</surname><given-names>R</given-names></name></person-group> (<year>1896</year>) <article-title>Eolidiens d’Amboine. Voyage de MM. M. Bedot et C. Pictet dans l’Archipel Malais.</article-title><source>Revue Suisse de Zoologie et Annales de Musée d’Histoire Naturelle de Geneve</source><volume>4</volume>: <fpage>385</fpage>–<lpage>394</lpage>.</mixed-citation></ref></ref-list></tp:taxon-treatment>
