# Supplementary material for: The extraordinary genus Myja is not a tergipedid, but related to the Facelinidae s. str. with the addition of two new species from Japan (Mollusca, Nudibranchia)
Source: Zookeys. 2019 Jan 23;(818):89–116. doi: 10.3897/zookeys.818.30477 (PMC6354008; doi:10.3897/zookeys.818.30477)
Supplement: XML Treatment for Myja karin [file zookeys.818.30477-treatment3.xml]

<!DOCTYPE tp:taxon-treatment
  PUBLIC "-//TaxonX//DTD Taxonomic Treatment Publishing DTD v0 20100105//EN" "tax-treatment-NSO.dtd">
<tp:taxon-treatment xmlns:tp="http://www.plazi.org/taxpub"><tp:treatment-meta><kwd-group><label>Taxon classification</label><kwd><named-content xmlns:xlink="http://www.w3.org/1999/xlink" content-type="kingdom">Animalia</named-content></kwd><kwd><named-content xmlns:xlink="http://www.w3.org/1999/xlink" content-type="order">Nudibranchia</named-content></kwd><kwd><named-content xmlns:xlink="http://www.w3.org/1999/xlink" content-type="family">Tergipedidae</named-content></kwd></kwd-group><mixed-citation publication-type="journal"><person-group><name><surname>Martynov</surname><given-names>Alexander</given-names></name><name><surname>Mehrotra</surname><given-names>Rahul</given-names></name><name><surname>Chavanich</surname><given-names>Suchana</given-names></name><name><surname>Nakano</surname><given-names>Rie</given-names></name><name><surname>Kashio</surname><given-names>Sho</given-names></name><name><surname>Lundin</surname><given-names>Kennet</given-names></name><name><surname>Picton</surname><given-names>Bernard</given-names></name><name><surname>Korshunova</surname><given-names>Tatiana</given-names></name></person-group><article-title>The extraordinary genus <italic><tp:taxon-name><tp:taxon-name-part taxon-name-part-type="genus" reg="Myja">Myja</tp:taxon-name-part></tp:taxon-name></italic> is not a tergipedid, but related to the <tp:taxon-name><tp:taxon-name-part taxon-name-part-type="family">Facelinidae</tp:taxon-name-part></tp:taxon-name> s. str. with the addition of two new species from Japan (<tp:taxon-name><tp:taxon-name-part taxon-name-part-type="phylum">Mollusca</tp:taxon-name-part></tp:taxon-name>, <tp:taxon-name><tp:taxon-name-part taxon-name-part-type="order">Nudibranchia</tp:taxon-name-part></tp:taxon-name>)</article-title><source>Zookeys</source><day>23</day><month>1</month><year>2019</year><volume>2019</volume><issue>818</issue><fpage>89</fpage><lpage>116</lpage><pub-id pub-id-type="doi">10.3897/zookeys.818.30477</pub-id></mixed-citation></tp:treatment-meta><tp:nomenclature><tp:taxon-name>
              <tp:taxon-name-part taxon-name-part-type="genus" reg="Myja">Myja</tp:taxon-name-part>
              <tp:taxon-name-part taxon-name-part-type="species" reg="karin">karin</tp:taxon-name-part>
              <object-id xmlns:xlink="http://www.w3.org/1999/xlink" content-type="zoobank" xlink:type="simple">http://zoobank.org/789A7CE3-31D2-457A-9DE0-9D1C4878C9F4</object-id>
            </tp:taxon-name><tp:taxon-status xmlns:xlink="http://www.w3.org/1999/xlink" xlink:type="simple">sp. n.</tp:taxon-status><xref ref-type="fig" rid="F2">Figs 2</xref><xref ref-type="fig" rid="F4">, 4B</xref><xref ref-type="fig" rid="F5">, 5</xref></tp:nomenclature><tp:treatment-sec sec-type="type material" id="SECID0E4VBI"><title>Type material.</title><p>Holotype, ZMMU Op-610, ca. 12 mm long (alive), Japan, Osezaki, 10 Sept 2016, depth 7–15 m, stones, rocks, hydroids, collector Tatiana Korshunova, Alexander Martynov. Paratype, ZMMU Op-611, Japan, Uchiura, 09 Sept 2016 depth 20 m, collector Hiroshi Takashige.</p></tp:treatment-sec><tp:treatment-sec sec-type="type locality" id="SECID0ECWBI"><title>Type locality.</title><p>Japan.</p></tp:treatment-sec><tp:treatment-sec sec-type="etymology" id="SECID0EHWBI"><title>Etymology.</title><p>In honour of Karin Fletcher (Port Orchard, Washington), who has made considerable recent efforts in uncovering hidden diversity and understanding of the nudibranch fauna of the NE Pacific.</p></tp:treatment-sec><tp:treatment-sec sec-type="diagnosis" id="SECID0EMWBI"><title>Diagnosis.</title><p>Up to ten ceratal rows, ground colour translucent greyish, ceratal cores light to dark greyish, ceratal tops dull reddish, apices with white spot, anterior cerata with brownish basal spot, no sparse white spots in the first half of the dorsal part, white gonad spherules moderately dense, cerata moderately widened at top without smaller separate cupola-shaped tip, central tooth narrowly triangular with very sharp non-pitted top and numerous lateral denticles, up to 20–30 small irregular in size denticles, very distinct ridges and furrows on the teeth surface, no accessory penial gland, penis unarmed.</p></tp:treatment-sec><tp:treatment-sec sec-type="description" id="SECID0ERWBI"><title>Description.</title><p>Body very elongate, holotype ca. 12 mm alive (Fig. <xref ref-type="fig" rid="F2">2 A–D</xref>). Rhinophores ca. 1.5 times longer than oral tentacles, smooth. Dorsal papillae cylindrical to spindle-shaped, forming nine or ten ceratal rows along dorsal edges. Apices of papillae form moderate oval swellings, without cupola-shaped appendage (Fig. <xref ref-type="fig" rid="F2">2E</xref>). Notal edge absent. Anal opening acleioproctic on right side before first posterior ceratal rows. Reproductive openings lateral, below first anterior and second posterior rows of cerata. Ground colour translucent greyish. Oral tentacles and rhinophores with scattered opaque white dots. On head after oral tentacles shines a small pinkish area, lateral sides of head with thin streaks of brown-orange pigment. Opaque white spots in anterior part of the body behind rhinophores absent. Between rhinophores shines a large brownish area. Digestive gland in the cerata (ceratal cores) whitish to light creamy and light greyish (basal parts can be very pale greenish), digestive gland in upper part of cerata with dull pinkish-brownish internal spot, apices mostly translucent with small white band at very tip. Anterior cerata with prominent brownish basal spot. A spot similar in colour, but duller brownish and smaller in size, may occur at basal part of other cerata. Central branches of digestive gland shine through dorsal part of body and are brownish with few greyish parts. Numerous, moderately dense, small, white gonads appeared as white spherules that shine through dorsal surface. Jaws broadly triangular with prominent anterior wings, masticatory borders smooth (Fig. <xref ref-type="fig" rid="F2">2I, J</xref>). Radula uniserial, very small compared to the pharynx internal volume (Fig. <xref ref-type="fig" rid="F2">2K</xref>). Radular formula 17 × 0.1.0. Central tooth narrowly triangular with very sharp top and up to ca. 20–30 (and probably more) small denticles, irregular in size (Fig. <xref ref-type="fig" rid="F2">2L–N</xref>), often hard to delineate with very distinct dorsal denticle furrows and fine rib-like structures (Fig. <xref ref-type="fig" rid="F2">2M, N</xref>).</p><p>Reproductive system diaulic (Fig. <xref ref-type="fig" rid="F4">4B</xref>). Ampulla moderate in size, slightly widened in the middle (Fig. <xref ref-type="fig" rid="F4">4B</xref>, am). Vas deferens short, without distinct prostatic portion (Fig. <xref ref-type="fig" rid="F4">4B</xref>, vd), penial sheath widened (Fig. <xref ref-type="fig" rid="F4">4B</xref>, psh), penis unarmed, with at least two unequal elevations (Fig. <xref ref-type="fig" rid="F4">4B, p</xref>). Single proximal receptaculum seminis very large, elongated (Fig. <xref ref-type="fig" rid="F4">4B</xref>, rsp).</p></tp:treatment-sec><tp:treatment-sec sec-type="biology" id="SECID0EJYBI"><title>Biology.</title><p>Subtidal, on stony and rocky area with the hydroids <italic><tp:taxon-name><tp:taxon-name-part taxon-name-part-type="genus" reg="Pennaria">Pennaria</tp:taxon-name-part></tp:taxon-name></italic> sp. (Fig. <xref ref-type="fig" rid="F2">2F</xref>). Egg mass is a long, convoluted ribbon (Fig. <xref ref-type="fig" rid="F2">2D</xref>). Veligers are planktonic, with turbospiral shell (Fig. <xref ref-type="fig" rid="F2">2G, H</xref>).</p></tp:treatment-sec><tp:treatment-sec sec-type="distribution" id="SECID0ECZBI"><title>Distribution.</title><p>Central parts of the Pacific coast of the main Japanese island of Honshu; potentially can occur at least at the southern parts of Honshu and Kyushu.</p></tp:treatment-sec><tp:treatment-sec sec-type="remarks" id="SECID0EHZBI"><title>Remarks.</title><p>The type species of the genus <italic><tp:taxon-name><tp:taxon-name-part taxon-name-part-type="genus" reg="Myja">Myja</tp:taxon-name-part></tp:taxon-name></italic>, <italic><tp:taxon-name><tp:taxon-name-part taxon-name-part-type="genus" reg="Myja">M.</tp:taxon-name-part><tp:taxon-name-part taxon-name-part-type="species" reg="longicornis">longicornis</tp:taxon-name-part></tp:taxon-name></italic>, is similar externally to <italic><tp:taxon-name><tp:taxon-name-part taxon-name-part-type="genus" reg="Myja">Myja</tp:taxon-name-part><tp:taxon-name-part taxon-name-part-type="species" reg="karin">karin</tp:taxon-name-part></tp:taxon-name></italic> sp. n. by presence of brown anterior basal ceratal spots, bur readily distinguished by predominantly brownish-pinkish, and not green, main branches of digestive gland, and also by white to greyish rather than green ceratal cores (Fig. <xref ref-type="fig" rid="F2">2</xref>). <xref ref-type="bibr" rid="B3">Bergh (1896</xref>; see Fig. <xref ref-type="fig" rid="F1">1</xref>) also reported seven pairs of cerata for three large specimens (up to 15 mm alive, 9.5–10 mm fixed), whereas <italic><tp:taxon-name><tp:taxon-name-part taxon-name-part-type="genus" reg="Myja">M.</tp:taxon-name-part><tp:taxon-name-part taxon-name-part-type="species" reg="karin">karin</tp:taxon-name-part></tp:taxon-name></italic> sp. n. of ca. 12 mm length alive has up to ten cerata (Fig. <xref ref-type="fig" rid="F2">2A–C</xref>). Furthermore the radula of <italic><tp:taxon-name><tp:taxon-name-part taxon-name-part-type="genus" reg="Myja">M.</tp:taxon-name-part><tp:taxon-name-part taxon-name-part-type="species" reg="longicornis">longicornis</tp:taxon-name-part></tp:taxon-name></italic> as depicted in <xref ref-type="bibr" rid="B3">Bergh (1896)</xref> has a sharp apical part (Fig. <xref ref-type="fig" rid="F1">1J</xref>), somewhat like in <italic><tp:taxon-name><tp:taxon-name-part taxon-name-part-type="genus" reg="Myja">M.</tp:taxon-name-part><tp:taxon-name-part taxon-name-part-type="species" reg="karin">karin</tp:taxon-name-part></tp:taxon-name></italic> sp. n., but there are considerably fewer lateral denticles [6–7 on the figure in <xref ref-type="bibr" rid="B3">Bergh (1896)</xref>, up to ten in the description in <xref ref-type="bibr" rid="B3">Bergh (1896)</xref>], compared to <italic><tp:taxon-name><tp:taxon-name-part taxon-name-part-type="genus" reg="Myja">M.</tp:taxon-name-part><tp:taxon-name-part taxon-name-part-type="species" reg="karin">karin</tp:taxon-name-part></tp:taxon-name></italic> sp. n. with up to 20–30 lateral denticles at least (Fig. <xref ref-type="fig" rid="F2">2M, N</xref>). <tp:taxon-name><tp:taxon-name-part taxon-name-part-type="genus" reg="Myja">Myja</tp:taxon-name-part><tp:taxon-name-part taxon-name-part-type="uncertainty-rank">cf.</tp:taxon-name-part><tp:taxon-name-part taxon-name-part-type="species" reg="longicornis">longicornis</tp:taxon-name-part></tp:taxon-name> from Thailand differs from <italic><tp:taxon-name><tp:taxon-name-part taxon-name-part-type="genus" reg="Myja">Myja</tp:taxon-name-part><tp:taxon-name-part taxon-name-part-type="species" reg="karin">karin</tp:taxon-name-part></tp:taxon-name></italic> sp. n. by its reddish and not brownish basal anterior ceratal spots and very considerably by the morphology of its radula (compare Fig. <xref ref-type="fig" rid="F1">1F–H</xref> with Fig. <xref ref-type="fig" rid="F2">2L–N</xref>). One more new species of the genus <italic><tp:taxon-name><tp:taxon-name-part taxon-name-part-type="genus" reg="Myja">Myja</tp:taxon-name-part></tp:taxon-name></italic>, <italic><tp:taxon-name><tp:taxon-name-part taxon-name-part-type="genus" reg="Myja">Myja</tp:taxon-name-part><tp:taxon-name-part taxon-name-part-type="species" reg="hyotan">hyotan</tp:taxon-name-part></tp:taxon-name></italic> sp. n. described below from Japanese waters, differs from <italic><tp:taxon-name><tp:taxon-name-part taxon-name-part-type="genus" reg="Myja">Myja</tp:taxon-name-part><tp:taxon-name-part taxon-name-part-type="species" reg="karin">karin</tp:taxon-name-part></tp:taxon-name></italic> sp. n. by details of body colour, radular characteristics (see detailed remarks below and Table <xref ref-type="table" rid="T2">2</xref> for details), and according to molecular phylogenetic data (Fig. <xref ref-type="fig" rid="F5">5</xref>). Minimum uncorrected p-distances of the <abbrev xmlns:xlink="http://www.w3.org/1999/xlink" xlink:title="cytochrome c oxidase subunit I" id="ABBRID0E65BI" xlink:type="simple">COI</abbrev> marker which separate <italic><tp:taxon-name><tp:taxon-name-part taxon-name-part-type="genus" reg="Myja">M.</tp:taxon-name-part><tp:taxon-name-part taxon-name-part-type="species" reg="karin">karin</tp:taxon-name-part></tp:taxon-name></italic> sp. n. from <tp:taxon-name><tp:taxon-name-part taxon-name-part-type="genus" reg="Myja">M.</tp:taxon-name-part><tp:taxon-name-part taxon-name-part-type="uncertainty-rank">cf.</tp:taxon-name-part><tp:taxon-name-part taxon-name-part-type="species" reg="longicornis">longicornis</tp:taxon-name-part></tp:taxon-name> are 11.9%. Minimum uncorrected p-distances of the 16S marker which separate the <italic><tp:taxon-name><tp:taxon-name-part taxon-name-part-type="genus" reg="Myja">M.</tp:taxon-name-part><tp:taxon-name-part taxon-name-part-type="species" reg="karin">karin</tp:taxon-name-part></tp:taxon-name></italic> sp. n. from <tp:taxon-name><tp:taxon-name-part taxon-name-part-type="genus" reg="Myja">M.</tp:taxon-name-part><tp:taxon-name-part taxon-name-part-type="uncertainty-rank">cf.</tp:taxon-name-part><tp:taxon-name-part taxon-name-part-type="species" reg="longicornis">longicornis</tp:taxon-name-part></tp:taxon-name> are 3.71% and from <italic><tp:taxon-name><tp:taxon-name-part taxon-name-part-type="genus" reg="Myja">M.</tp:taxon-name-part><tp:taxon-name-part taxon-name-part-type="species" reg="hyotan">hyotan</tp:taxon-name-part></tp:taxon-name></italic> sp. n. are 4.41%. Minimum uncorrected p-distances of the <abbrev xmlns:xlink="http://www.w3.org/1999/xlink" xlink:title="Histone 3" id="ABBRID0E5ACI" xlink:type="simple">H3</abbrev> marker which separate <italic><tp:taxon-name><tp:taxon-name-part taxon-name-part-type="genus" reg="Myja">M.</tp:taxon-name-part><tp:taxon-name-part taxon-name-part-type="species" reg="karin">karin</tp:taxon-name-part></tp:taxon-name></italic> sp. n. from <tp:taxon-name><tp:taxon-name-part taxon-name-part-type="genus" reg="Myja">M.</tp:taxon-name-part><tp:taxon-name-part taxon-name-part-type="uncertainty-rank">cf.</tp:taxon-name-part><tp:taxon-name-part taxon-name-part-type="species" reg="longicornis">longicornis</tp:taxon-name-part></tp:taxon-name> is 4.28% and from <italic><tp:taxon-name><tp:taxon-name-part taxon-name-part-type="genus" reg="Myja">M.</tp:taxon-name-part><tp:taxon-name-part taxon-name-part-type="species" reg="hyotan">hyotan</tp:taxon-name-part></tp:taxon-name></italic> sp. n. is 3.98%. P-distances between the two specimens of <italic><tp:taxon-name><tp:taxon-name-part taxon-name-part-type="genus" reg="Myja">M.</tp:taxon-name-part><tp:taxon-name-part taxon-name-part-type="species" reg="karin">karin</tp:taxon-name-part></tp:taxon-name></italic> sp. n. for the <abbrev xmlns:xlink="http://www.w3.org/1999/xlink" xlink:title="cytochrome c oxidase subunit I" id="ABBRID0EQCCI" xlink:type="simple">COI</abbrev>, 16S, and <abbrev xmlns:xlink="http://www.w3.org/1999/xlink" xlink:title="Histone 3" id="ABBRID0EUCCI" xlink:type="simple">H3</abbrev> markers are 0.5%, 0.7%, and 0% respectively.</p><fig id="F4" position="float" orientation="portrait"><label>Figure 4.</label><caption><p>Reproductive systems of new species of the genus <italic><tp:taxon-name><tp:taxon-name-part taxon-name-part-type="genus" reg="Myja">Myja</tp:taxon-name-part></tp:taxon-name></italic>. <bold>A</bold><tp:taxon-name><tp:taxon-name-part taxon-name-part-type="genus" reg="Myja">Myja</tp:taxon-name-part><tp:taxon-name-part taxon-name-part-type="uncertainty-rank">cf.</tp:taxon-name-part><tp:taxon-name-part taxon-name-part-type="species" reg="longicornis">longicornis</tp:taxon-name-part></tp:taxon-name><bold>B</bold><italic><tp:taxon-name><tp:taxon-name-part taxon-name-part-type="genus" reg="Myja">Myja</tp:taxon-name-part><tp:taxon-name-part taxon-name-part-type="species" reg="karin">karin</tp:taxon-name-part></tp:taxon-name></italic> sp. n. <bold>C</bold><italic><tp:taxon-name><tp:taxon-name-part taxon-name-part-type="genus" reg="Myja">Myja</tp:taxon-name-part><tp:taxon-name-part taxon-name-part-type="species" reg="hyotan">hyotan</tp:taxon-name-part></tp:taxon-name></italic> sp. n. Abbreviations: am – ampulla; fgm – female gland mass; fo – female opening; p – penis; psh – penial sheath; rsp – proximal receptaculum seminis; vd – vas deferens.</p></caption><graphic xmlns:xlink="http://www.w3.org/1999/xlink" xlink:href="zookeys-818-089-g004.jpg" position="float" orientation="portrait" xlink:type="simple" id="oo_259113.jpg"/></fig><fig id="F5" position="float" orientation="portrait"><label>Figure 5.</label><caption><p>Phylogenetic tree of aeolidacean nudibranchs based on concatenated molecular data (<abbrev xmlns:xlink="http://www.w3.org/1999/xlink" xlink:title="cytochrome c oxidase subunit I" id="ABBRID0E4ECI" xlink:type="simple">COI</abbrev> + 16S + <abbrev xmlns:xlink="http://www.w3.org/1999/xlink" xlink:title="Histone 3" id="ABBRID0EBFCI" xlink:type="simple">H3</abbrev>) represented by Bayesian Inference (<abbrev xmlns:xlink="http://www.w3.org/1999/xlink" xlink:title="Bayesian inference" id="ABBRID0EFFCI" xlink:type="simple">BI</abbrev>). Numbers above branches represent posterior probabilities from Bayesian Inference. Numbers below branches indicate bootstrap values for Maximum Likelihood. The key clades and illustrated taxa are highlighted in colour. Two taxa with highly convergent external morphology but very distantly related according to the molecular analysis, the <tp:taxon-name><tp:taxon-name-part taxon-name-part-type="family">Tergipedidae</tp:taxon-name-part></tp:taxon-name> and the genus <italic><tp:taxon-name><tp:taxon-name-part taxon-name-part-type="genus" reg="Myja">Myja</tp:taxon-name-part></tp:taxon-name></italic>, are connected by a dotted red line. Neotype ZMMU Op-669 of <italic><tp:taxon-name><tp:taxon-name-part taxon-name-part-type="genus" reg="Facelina">Facelina</tp:taxon-name-part><tp:taxon-name-part taxon-name-part-type="species" reg="auriculata">auriculata</tp:taxon-name-part></tp:taxon-name></italic> (Müller, 1776) is illustrated on the tree (photograph BE Picton).</p></caption><graphic xmlns:xlink="http://www.w3.org/1999/xlink" xlink:href="zookeys-818-089-g005.jpg" position="float" orientation="portrait" xlink:type="simple" id="oo_259114.jpg"/></fig><table-wrap id="T2" position="float" orientation="portrait"><label>Table 2.</label><caption><p>Morphological comparison of the species belonging to the genus <italic><tp:taxon-name><tp:taxon-name-part taxon-name-part-type="genus" reg="Myja">Myja</tp:taxon-name-part></tp:taxon-name></italic>.</p></caption><table id="TID0EONBG" rules="all"><tbody><tr><th rowspan="1" colspan="1"/><th rowspan="1" colspan="1">Maximum length alive</th><th rowspan="1" colspan="1">Colour of central branches of digestive gland</th><th rowspan="1" colspan="1">Colour of digestive branches in cerata</th><th rowspan="1" colspan="1">Colour of internal spot of digestive gland in upper part of cerata</th><th rowspan="1" colspan="1">Colour of large spot of digestive glad at the base of right anterior cerata</th><th rowspan="1" colspan="1">Radula teeth</th></tr><tr><td rowspan="1" colspan="1">
                      <tp:taxon-name>
                        <tp:taxon-name-part taxon-name-part-type="genus" reg="Myja">M.</tp:taxon-name-part>
                        <tp:taxon-name-part taxon-name-part-type="uncertainty-rank">cf.</tp:taxon-name-part>
                        <tp:taxon-name-part taxon-name-part-type="species" reg="longicornis">longicornis</tp:taxon-name-part>
                      </tp:taxon-name>
                    </td><td rowspan="1" colspan="1">10 mm</td><td rowspan="1" colspan="1">Greyish</td><td rowspan="1" colspan="1">Greyish</td><td rowspan="1" colspan="1">Reddish</td><td rowspan="1" colspan="1">Reddish</td><td rowspan="1" colspan="1">With sharp to pitted central cusp and numerous indistinct, irregularly placed lateral denticles (up to at least 23), no furrows and ribs</td></tr><tr><td rowspan="1" colspan="1"><italic><tp:taxon-name><tp:taxon-name-part taxon-name-part-type="genus" reg="Myja">M.</tp:taxon-name-part><tp:taxon-name-part taxon-name-part-type="species" reg="karin">karin</tp:taxon-name-part></tp:taxon-name></italic> sp. n.</td><td rowspan="1" colspan="1">12 mm</td><td rowspan="1" colspan="1">Brownish, few pieces greyish</td><td rowspan="1" colspan="1">Greyish to whitish</td><td rowspan="1" colspan="1">Pinkish-brownish</td><td rowspan="1" colspan="1">Brownish</td><td rowspan="1" colspan="1">With very sharp central cusp and up to ca. 20–30 of small irregular in size denticles, often hard to delineate, with deep furrows and fine rib-like structures</td></tr><tr><td rowspan="1" colspan="1"><italic><tp:taxon-name><tp:taxon-name-part taxon-name-part-type="genus" reg="Myja">M.</tp:taxon-name-part><tp:taxon-name-part taxon-name-part-type="species" reg="hyotan">hyotan</tp:taxon-name-part></tp:taxon-name></italic> sp. n.</td><td rowspan="1" colspan="1">20 mm</td><td rowspan="1" colspan="1">Dark brownish</td><td rowspan="1" colspan="1">Whitish to light cream</td><td rowspan="1" colspan="1">Dark brownish</td><td rowspan="1" colspan="1">Dark brownish</td><td rowspan="1" colspan="1">With sharp, largely non-pitted cusp and up to ca. 10 (often no more than 5 denticles) relatively distinct small denticles in anterior part of radula to completely smooth or with very indistinct denticles in posterior part of radula</td></tr><tr><td rowspan="1" colspan="1"><italic><tp:taxon-name><tp:taxon-name-part taxon-name-part-type="genus" reg="Myja">M.</tp:taxon-name-part><tp:taxon-name-part taxon-name-part-type="species" reg="longicornis">longicornis</tp:taxon-name-part></tp:taxon-name></italic> Bergh, 1896</td><td rowspan="1" colspan="1">15 mm</td><td rowspan="1" colspan="1">Green</td><td rowspan="1" colspan="1">Green</td><td rowspan="1" colspan="1">Brown</td><td rowspan="1" colspan="1">“Brown-chocolate”</td><td rowspan="1" colspan="1">With sharp pointed central cusp and 6–10 distinct regularly placed lateral denticles</td></tr></tbody></table></table-wrap></tp:treatment-sec><tp:treatment-sec><!--Section generated to contain objects referenced in tp:taxon-treatment.--><fig id="F2" position="float" orientation="portrait"><label>Figure 2.</label><caption><p><italic><tp:taxon-name><tp:taxon-name-part taxon-name-part-type="genus" reg="Myja">Myja</tp:taxon-name-part><tp:taxon-name-part taxon-name-part-type="species" reg="karin">karin</tp:taxon-name-part></tp:taxon-name></italic> sp. n. <bold>A–D</bold> holotype <bold>A</bold> dorsal view <bold>B</bold> ventral view <bold>C</bold> lateral view <bold>D</bold> animal with egg mass <bold>E</bold> details of cerata <bold>F</bold> lateral view on hydroids in situ <bold>G, H</bold> veligers; <bold>I–N</bold> paratype <bold>I</bold> jaws <bold>J</bold> smooth masticatory processes of jaws (inidicated by arrows), SEM <bold>K</bold> radula on odontophore, to show narrow teeth and reduced anteriormost teeth (arrow), LM <bold>L</bold> whole radula, SEM <bold>M</bold> teeth from the middle part of radula <bold>N</bold> anterior teeth. Scale bars: 100 μm (<bold>I</bold>); 50 μm (<bold>J, L</bold>); 10 μm (<bold>M</bold>); 5 μm (<bold>N</bold>). Photographs of living specimens by TA Korshunova and AV Martynov, SEM images by AV Martynov.</p></caption><graphic xmlns:xlink="http://www.w3.org/1999/xlink" xlink:href="zookeys-818-089-g002.jpg" position="float" orientation="portrait" xlink:type="simple" id="oo_259111.jpg"/></fig><fig id="F1" position="float" orientation="portrait"><label>Figure 1.</label><caption><p>Comparison of <italic><tp:taxon-name><tp:taxon-name-part taxon-name-part-type="genus" reg="Myja">Myja</tp:taxon-name-part><tp:taxon-name-part taxon-name-part-type="species" reg="longicornis">longicornis</tp:taxon-name-part></tp:taxon-name></italic> Bergh, 1896 with other aeolidacean taxa that have been proposed to have relationships with it (<italic><tp:taxon-name><tp:taxon-name-part taxon-name-part-type="genus" reg="Calma">Calma</tp:taxon-name-part></tp:taxon-name></italic>, <italic><tp:taxon-name><tp:taxon-name-part taxon-name-part-type="genus" reg="Tergipes">Tergipes</tp:taxon-name-part></tp:taxon-name></italic>) and which are covered by present analysis [type species of the genus <italic><tp:taxon-name><tp:taxon-name-part taxon-name-part-type="genus" reg="Facelina">Facelina</tp:taxon-name-part></tp:taxon-name></italic>, <italic><tp:taxon-name><tp:taxon-name-part taxon-name-part-type="genus" reg="Facelina">F.</tp:taxon-name-part><tp:taxon-name-part taxon-name-part-type="species" reg="auriculata">auriculata</tp:taxon-name-part></tp:taxon-name></italic> (Müller, 1776)]. <bold>A–H</bold><tp:taxon-name><tp:taxon-name-part taxon-name-part-type="genus" reg="Myja">Myja</tp:taxon-name-part><tp:taxon-name-part taxon-name-part-type="uncertainty-rank">cf.</tp:taxon-name-part><tp:taxon-name-part taxon-name-part-type="species" reg="longicornis">longicornis</tp:taxon-name-part></tp:taxon-name> from Thailand, living animal ca. 10 mm in length <bold>A</bold> dorsal view of hydroids in situ <bold>B</bold> lateral view of hydroids in situ (left), egg mass on the hydroid (right) <bold>C</bold> details of cerata <bold>D</bold> smooth masticatory processes of jaws (indicated by arrows), SEM <bold>E</bold> pharynx, dissected dorsally to show very narrow radula (indicated by an arrow), LM <bold>F</bold> whole radula, SEM <bold>G</bold> anteriormost part of radula to show sacoglossan-like small knife-shaped teeth, SEM <bold>H</bold> teeth from the middle part of radula, SEM; <bold>I, J</bold><italic><tp:taxon-name><tp:taxon-name-part taxon-name-part-type="genus" reg="Myja">Myja</tp:taxon-name-part><tp:taxon-name-part taxon-name-part-type="species" reg="longicornis">longicornis</tp:taxon-name-part></tp:taxon-name></italic> Bergh, 1896 external view and radula (anterior part), reproduced from the first description by <xref ref-type="bibr" rid="B3">Bergh (1896)</xref>; <bold>K–O</bold><italic><tp:taxon-name><tp:taxon-name-part taxon-name-part-type="genus" reg="Facelina">Facelina</tp:taxon-name-part><tp:taxon-name-part taxon-name-part-type="species" reg="auriculata">auriculata</tp:taxon-name-part></tp:taxon-name></italic> jaws and radula of a specimen from UK, collected together with neotype <bold>K</bold> masticatory process (well-defined denticles indicated by arrow), SEM <bold>L</bold> radula (arrow) on odontophore, to show that anteriormost teeth are not reduced, LM <bold>M</bold> anterior part of radula to show that teeth are not reduced <bold>N</bold> anteriormost tooth of radula <bold>O</bold> two anterior teeth of radula <bold>P</bold> radula (middle part) of <italic><tp:taxon-name><tp:taxon-name-part taxon-name-part-type="genus" reg="Calma">Calma</tp:taxon-name-part><tp:taxon-name-part taxon-name-part-type="species" reg="glaucoides">glaucoides</tp:taxon-name-part></tp:taxon-name></italic> (Alder &amp; Hancock, 1854) from Norway <bold>Q</bold> radula (middle part) <italic><tp:taxon-name><tp:taxon-name-part taxon-name-part-type="genus" reg="Tergipes">Tergipes</tp:taxon-name-part><tp:taxon-name-part taxon-name-part-type="species" reg="tergipes">tergipes</tp:taxon-name-part></tp:taxon-name></italic> (Forsskål in Niebuhr, 1775). Scale bars: 20 μm (<bold>D, N, O, Q</bold>); 50 μm (<bold>F, K</bold>); 10 μm (<bold>G, P</bold>); 5 μm (<bold>H</bold>); 100 μm (<bold>M</bold>). Photographs of living specimens by Chanon Ngernthongdee and Siwat Worachananant, SEM images by AV Martynov. Figures I and J are reproduced from <xref ref-type="bibr" rid="B3">Bergh (1896)</xref>, the publication not currently under copyright.</p></caption><graphic xmlns:xlink="http://www.w3.org/1999/xlink" xlink:href="zookeys-818-089-g001.jpg" position="float" orientation="portrait" xlink:type="simple" id="oo_259110.jpg"/></fig></tp:treatment-sec><ref-list><ref id="B3"><mixed-citation xmlns:xlink="http://www.w3.org/1999/xlink" xlink:type="simple"><person-group><name name-style="western"><surname>Bergh</surname><given-names>R</given-names></name></person-group> (<year>1896</year>) <article-title>Eolidiens d’Amboine. Voyage de MM. M. Bedot et C. Pictet dans l’Archipel Malais.</article-title><source>Revue Suisse de Zoologie et Annales de Musée d’Histoire Naturelle de Geneve</source><volume>4</volume>: <fpage>385</fpage>–<lpage>394</lpage>.</mixed-citation></ref></ref-list></tp:taxon-treatment>
