# Supplementary material for: The extraordinary genus Myja is not a tergipedid, but related to the Facelinidae s. str. with the addition of two new species from Japan (Mollusca, Nudibranchia)
Source: Zookeys. 2019 Jan 23;(818):89–116. doi: 10.3897/zookeys.818.30477 (PMC6354008; doi:10.3897/zookeys.818.30477)
Supplement: XML Treatment for Myja hyotan [file zookeys.818.30477-treatment4.xml]

<!DOCTYPE tp:taxon-treatment
  PUBLIC "-//TaxonX//DTD Taxonomic Treatment Publishing DTD v0 20100105//EN" "tax-treatment-NSO.dtd">
<tp:taxon-treatment xmlns:tp="http://www.plazi.org/taxpub"><tp:treatment-meta><kwd-group><label>Taxon classification</label><kwd><named-content xmlns:xlink="http://www.w3.org/1999/xlink" content-type="kingdom">Animalia</named-content></kwd><kwd><named-content xmlns:xlink="http://www.w3.org/1999/xlink" content-type="order">Nudibranchia</named-content></kwd><kwd><named-content xmlns:xlink="http://www.w3.org/1999/xlink" content-type="family">Tergipedidae</named-content></kwd></kwd-group><mixed-citation publication-type="journal"><person-group><name><surname>Martynov</surname><given-names>Alexander</given-names></name><name><surname>Mehrotra</surname><given-names>Rahul</given-names></name><name><surname>Chavanich</surname><given-names>Suchana</given-names></name><name><surname>Nakano</surname><given-names>Rie</given-names></name><name><surname>Kashio</surname><given-names>Sho</given-names></name><name><surname>Lundin</surname><given-names>Kennet</given-names></name><name><surname>Picton</surname><given-names>Bernard</given-names></name><name><surname>Korshunova</surname><given-names>Tatiana</given-names></name></person-group><article-title>The extraordinary genus <italic><tp:taxon-name><tp:taxon-name-part taxon-name-part-type="genus" reg="Myja">Myja</tp:taxon-name-part></tp:taxon-name></italic> is not a tergipedid, but related to the <tp:taxon-name><tp:taxon-name-part taxon-name-part-type="family">Facelinidae</tp:taxon-name-part></tp:taxon-name> s. str. with the addition of two new species from Japan (<tp:taxon-name><tp:taxon-name-part taxon-name-part-type="phylum">Mollusca</tp:taxon-name-part></tp:taxon-name>, <tp:taxon-name><tp:taxon-name-part taxon-name-part-type="order">Nudibranchia</tp:taxon-name-part></tp:taxon-name>)</article-title><source>Zookeys</source><day>23</day><month>1</month><year>2019</year><volume>2019</volume><issue>818</issue><fpage>89</fpage><lpage>116</lpage><pub-id pub-id-type="doi">10.3897/zookeys.818.30477</pub-id></mixed-citation></tp:treatment-meta><tp:nomenclature><tp:taxon-name>
              <tp:taxon-name-part taxon-name-part-type="genus" reg="Myja">Myja</tp:taxon-name-part>
              <tp:taxon-name-part taxon-name-part-type="species" reg="hyotan">hyotan</tp:taxon-name-part>
              <object-id xmlns:xlink="http://www.w3.org/1999/xlink" content-type="zoobank" xlink:type="simple">http://zoobank.org/995BFF5F-198C-4C1E-97CB-A018B51B8876</object-id>
            </tp:taxon-name><tp:taxon-status xmlns:xlink="http://www.w3.org/1999/xlink" xlink:type="simple">sp. n.</tp:taxon-status><xref ref-type="fig" rid="F3">Figs 3</xref><xref ref-type="fig" rid="F4">, 4C</xref><xref ref-type="fig" rid="F5">, 5</xref><tp:nomenclature-citation-list><tp:nomenclature-citation><tp:taxon-name>
                  <tp:taxon-name-part taxon-name-part-type="genus" reg="Eubranchus">Eubranchus</tp:taxon-name-part>
                </tp:taxon-name><comment>sp. 7 Nakano, 2004: 244.</comment></tp:nomenclature-citation></tp:nomenclature-citation-list></tp:nomenclature><tp:treatment-sec sec-type="type material" id="SECID0EWNCI"><title>Type material.</title><p>Holotype, ZMMU Op-612, ca. 20 mm long alive, Japan, Osezaki, 10 Sept 2016, depth 7–15 m, stones, rocks, hydroids, collector Tatiana Korshunova, Alexander Martynov.</p></tp:treatment-sec><tp:treatment-sec sec-type="type locality" id="SECID0E2NCI"><title>Type locality.</title><p>Japan, Osezaki.</p></tp:treatment-sec><tp:treatment-sec sec-type="etymology" id="SECID0EAOCI"><title>Etymology.</title><p>After the Japanese name hyōtan (瓢箪, ヒョウタン) for the calabash <italic><tp:taxon-name><tp:taxon-name-part taxon-name-part-type="genus" reg="Lagenaria">Lagenaria</tp:taxon-name-part><tp:taxon-name-part taxon-name-part-type="species" reg="siceraria">siceraria</tp:taxon-name-part></tp:taxon-name></italic>, the fruits of which are very similar in shape to the peculiar cupola-shaped tip of cerata of this new <italic><tp:taxon-name><tp:taxon-name-part taxon-name-part-type="genus" reg="Myja">Myja</tp:taxon-name-part></tp:taxon-name></italic> species.</p></tp:treatment-sec><tp:treatment-sec sec-type="diagnosis" id="SECID0EYOCI"><title>Diagnosis.</title><p>Up to eight ceratal rows, ground colour translucent greyish, ceratal cores white to dark greyish, ceratal tops dull reddish, no apical white spot, anterior cerata with prominent dark brownish basal spot, sparse white spots in the first half of the dorsal part, white gonad spherules very dense, cerata considerably widened at top with smaller separate cupola-shaped tip, central tooth narrowly triangular with largely non-pitted top and only few denticles, up to ten small denticles, irregular in size; no accessory penial gland, penis unarmed.</p></tp:treatment-sec><tp:treatment-sec sec-type="description" id="SECID0E4OCI"><title>Description.</title><p>Body very elongate, holotype ca. 20 mm (alive, Fig. <xref ref-type="fig" rid="F3">3A–C</xref>). Rhinophores up to ca. two times longer than oral tentacles, smooth. Dorsal papillae cylindrical and then rapidly widened at the top, forming up to eight ceratal rows along dorsal edges. Apices of papillae considerably widened with smaller separate cupola-shaped tip appendage (Fig. <xref ref-type="fig" rid="F3">3D</xref>). Notal edge absent. Anal opening acleioproctic on right side before first posterior ceratal rows. Reproductive openings lateral, below first anterior and second posterior rows of cerata. Ground colour translucent greyish, but because of presence of numerous, very densely placed gonad spherules, appears as rather opaque white. Oral tentacles and rhinophores with few scattered opaque white dots. On head after oral tentacles to in between of rhinophores shines a pinkish area, lateral sides of head without thin streaks of brown-orange pigment. Opaque white in anterior part of the body after rhinophores. Between rhinophores shines a large brownish area. Digestive gland in the cerata (ceratal cores) whitish to light creamy, digestive gland in upper part of cerata with dark brownish internal spot, apices mostly translucent, without small white band at very tip. Anterior cerata with prominent dark brownish basal spot. A spot similar in colour, but duller brown and smaller in size, may occur at basal part of other cerata. Central branches of digestive gland shining through dorsal part of body are dark brownish. Numerous, very dense small white gonads appear as white spherules that shine through dorsal surface and create a rather opaque white dorsal appearance. Jaws broadly triangular with prominent anterior wings, masticatory borders smooth (Fig. <xref ref-type="fig" rid="F3">3F, G</xref>). Radula uniserial, very small compared to internal volume of the pharynx (Fig. <xref ref-type="fig" rid="F3">3H</xref>). Radular formula 15 × 0.1.0. Central tooth narrowly triangular with sharp or rarely pitted top and up to ca. ten (often no more than five) relatively distinct small denticles in anterior part of radula (Fig. <xref ref-type="fig" rid="F3">3I–K</xref>) to completely smooth or with very indistinct denticles in posterior part of radula (Fig. <xref ref-type="fig" rid="F3">3K</xref>). Few teeth in posterior part of radula may have pitted top (Fig. <xref ref-type="fig" rid="F3">3K</xref>)</p><p>Reproductive system diaulic (Fig. <xref ref-type="fig" rid="F4">4C</xref>). Ampulla moderate in size, slightly widened in the middle (Fig. <xref ref-type="fig" rid="F4">4C</xref>, am). Vas deferens short, without distinct prostatic portion (Fig. <xref ref-type="fig" rid="F4">4C</xref>, vd), penial sheath widened (Fig. <xref ref-type="fig" rid="F4">4C</xref>, psh), penis unarmed, with elevations (Fig. <xref ref-type="fig" rid="F4">4C, p</xref>). Single proximal receptaculum seminis very large, pyriform (Fig. <xref ref-type="fig" rid="F4">4C</xref>, rsp).</p></tp:treatment-sec><tp:treatment-sec sec-type="biology" id="SECID0ERQCI"><title>Biology.</title><p>Subtidal, on stony and rocky area with hydroids <italic><tp:taxon-name><tp:taxon-name-part taxon-name-part-type="genus" reg="Pennaria">Pennaria</tp:taxon-name-part></tp:taxon-name></italic> sp. (Fig. <xref ref-type="fig" rid="F3">3E</xref>). No data on egg mass so far.</p></tp:treatment-sec><tp:treatment-sec sec-type="distribution" id="SECID0ECRCI"><title>Distribution.</title><p>Central parts of the Pacific coast of main Japanese island Honshu; potentially can occur at the southern parts of Honshu and Kyushu.</p></tp:treatment-sec><tp:treatment-sec sec-type="remarks" id="SECID0EHRCI"><title>Remarks.</title><p>The type species of the genus <italic><tp:taxon-name><tp:taxon-name-part taxon-name-part-type="genus" reg="Myja">Myja</tp:taxon-name-part></tp:taxon-name></italic>, <italic><tp:taxon-name><tp:taxon-name-part taxon-name-part-type="genus" reg="Myja">M.</tp:taxon-name-part><tp:taxon-name-part taxon-name-part-type="species" reg="longicornis">longicornis</tp:taxon-name-part></tp:taxon-name></italic> is somewhat similar externally to <italic><tp:taxon-name><tp:taxon-name-part taxon-name-part-type="genus" reg="Myja">Myja</tp:taxon-name-part><tp:taxon-name-part taxon-name-part-type="species" reg="hyotan">hyotan</tp:taxon-name-part></tp:taxon-name></italic> sp. n. by presence of brown anterior basal ceratal spot, but it is readily distinguished by dark brown and not green main branches of digestive gland, and also by the white rather than green ceratal cores. Another notable difference between the type species and all other species described here from <italic><tp:taxon-name><tp:taxon-name-part taxon-name-part-type="genus" reg="Myja">M.</tp:taxon-name-part><tp:taxon-name-part taxon-name-part-type="species" reg="hyotan">hyotan</tp:taxon-name-part></tp:taxon-name></italic> sp. n. is the very densely placed white spherules of the gonad that shine through the dorsal body and appear as opaque white in <italic><tp:taxon-name><tp:taxon-name-part taxon-name-part-type="genus" reg="Myja">M.</tp:taxon-name-part><tp:taxon-name-part taxon-name-part-type="species" reg="hyotan">hyotan</tp:taxon-name-part></tp:taxon-name></italic>. The shape of the cerata in <italic><tp:taxon-name><tp:taxon-name-part taxon-name-part-type="genus" reg="Myja">M.</tp:taxon-name-part><tp:taxon-name-part taxon-name-part-type="species" reg="hyotan">hyotan</tp:taxon-name-part></tp:taxon-name></italic> sp. n. also readily differentiates it from <italic><tp:taxon-name><tp:taxon-name-part taxon-name-part-type="genus" reg="Myja">M.</tp:taxon-name-part><tp:taxon-name-part taxon-name-part-type="species" reg="longicornis">longicornis</tp:taxon-name-part></tp:taxon-name></italic>, <tp:taxon-name><tp:taxon-name-part taxon-name-part-type="genus" reg="Myja">M.</tp:taxon-name-part><tp:taxon-name-part taxon-name-part-type="uncertainty-rank">cf.</tp:taxon-name-part><tp:taxon-name-part taxon-name-part-type="species" reg="longicornis">longicornis</tp:taxon-name-part></tp:taxon-name>, and <italic><tp:taxon-name><tp:taxon-name-part taxon-name-part-type="genus" reg="Myja">M.</tp:taxon-name-part><tp:taxon-name-part taxon-name-part-type="species" reg="karin">karin</tp:taxon-name-part></tp:taxon-name></italic> sp. n. with the presence of an additional, separate, cupola-shaped top chamber in the ceratal apices (Fig. <xref ref-type="fig" rid="F3">3D</xref>). Furthermore, the radula of <italic><tp:taxon-name><tp:taxon-name-part taxon-name-part-type="genus" reg="Myja">M.</tp:taxon-name-part><tp:taxon-name-part taxon-name-part-type="species" reg="longicornis">longicornis</tp:taxon-name-part></tp:taxon-name></italic> as depicted in <xref ref-type="bibr" rid="B3">Bergh (1896</xref>; reproduced here Fig. <xref ref-type="fig" rid="F1">1J</xref>) has a sharp apical part, somewhat similar to that of <italic><tp:taxon-name><tp:taxon-name-part taxon-name-part-type="genus" reg="Myja">M.</tp:taxon-name-part><tp:taxon-name-part taxon-name-part-type="species" reg="hyotan">hyotan</tp:taxon-name-part></tp:taxon-name></italic> sp. n., but the denticles in <italic><tp:taxon-name><tp:taxon-name-part taxon-name-part-type="genus" reg="Myja">M.</tp:taxon-name-part><tp:taxon-name-part taxon-name-part-type="species" reg="longicornis">longicornis</tp:taxon-name-part></tp:taxon-name></italic> are much more distinct, compared to <italic><tp:taxon-name><tp:taxon-name-part taxon-name-part-type="genus" reg="Myja">M.</tp:taxon-name-part><tp:taxon-name-part taxon-name-part-type="species" reg="hyotan">hyotan</tp:taxon-name-part></tp:taxon-name></italic> sp. n., in which in most of the radula (except few anterior most teeth) has lateral denticles either absent or very indistinct (Fig. <xref ref-type="fig" rid="F3">3I, K</xref>). <tp:taxon-name><tp:taxon-name-part taxon-name-part-type="genus" reg="Myja">Myja</tp:taxon-name-part><tp:taxon-name-part taxon-name-part-type="uncertainty-rank">cf.</tp:taxon-name-part><tp:taxon-name-part taxon-name-part-type="species" reg="longicornis">longicornis</tp:taxon-name-part></tp:taxon-name> differs from <italic><tp:taxon-name><tp:taxon-name-part taxon-name-part-type="genus" reg="Myja">M.</tp:taxon-name-part><tp:taxon-name-part taxon-name-part-type="species" reg="hyotan">hyotan</tp:taxon-name-part></tp:taxon-name></italic> sp. n. by the reddish and not brownish basal anterior ceratal spot and very considerably by the morphology of radula (compare Fig. <xref ref-type="fig" rid="F1">1F–H</xref> and Fig. <xref ref-type="fig" rid="F3">3I–K</xref>). <italic><tp:taxon-name><tp:taxon-name-part taxon-name-part-type="genus" reg="Myja">Myja</tp:taxon-name-part><tp:taxon-name-part taxon-name-part-type="species" reg="hyotan">hyotan</tp:taxon-name-part></tp:taxon-name></italic> sp. n. differs from the other new species of the genus <italic><tp:taxon-name><tp:taxon-name-part taxon-name-part-type="genus" reg="Myja">Myja</tp:taxon-name-part></tp:taxon-name></italic> from Japan, <italic><tp:taxon-name><tp:taxon-name-part taxon-name-part-type="genus" reg="Myja">M.</tp:taxon-name-part><tp:taxon-name-part taxon-name-part-type="species" reg="karin">karin</tp:taxon-name-part></tp:taxon-name></italic> sp. n., by the shape of the cerata (including cupola-shaped separate tip), very dense white spherules of gonads, presence of white spots on the dorsal part behind the rhinophores, by radular characteristics (<italic><tp:taxon-name><tp:taxon-name-part taxon-name-part-type="genus" reg="Myja">M.</tp:taxon-name-part><tp:taxon-name-part taxon-name-part-type="species" reg="hyotan">hyotan</tp:taxon-name-part></tp:taxon-name></italic> sp. n. fully devoid of peculiar furrows and ridges on the teeth as present in <italic><tp:taxon-name><tp:taxon-name-part taxon-name-part-type="genus" reg="Myja">M.</tp:taxon-name-part><tp:taxon-name-part taxon-name-part-type="species" reg="karin">karin</tp:taxon-name-part></tp:taxon-name></italic> sp. n., and many teeth of <italic><tp:taxon-name><tp:taxon-name-part taxon-name-part-type="genus" reg="Myja">M.</tp:taxon-name-part><tp:taxon-name-part taxon-name-part-type="species" reg="hyotan">hyotan</tp:taxon-name-part></tp:taxon-name></italic> sp. n. almost smooth, without denticles) (see Table <xref ref-type="table" rid="T2">2</xref> for details) and according to the molecular phylogenetic data (Fig. <xref ref-type="fig" rid="F5">5</xref>). Minimum uncorrected p-distances of the 16S marker which separate the <italic><tp:taxon-name><tp:taxon-name-part taxon-name-part-type="genus" reg="Myja">M.</tp:taxon-name-part><tp:taxon-name-part taxon-name-part-type="species" reg="hyotan">hyotan</tp:taxon-name-part></tp:taxon-name></italic> sp. n. from <tp:taxon-name><tp:taxon-name-part taxon-name-part-type="genus" reg="Myja">M.</tp:taxon-name-part><tp:taxon-name-part taxon-name-part-type="uncertainty-rank">cf.</tp:taxon-name-part><tp:taxon-name-part taxon-name-part-type="species" reg="longicornis">longicornis</tp:taxon-name-part></tp:taxon-name> is 2.55% and from <italic><tp:taxon-name><tp:taxon-name-part taxon-name-part-type="genus" reg="Myja">M.</tp:taxon-name-part><tp:taxon-name-part taxon-name-part-type="species" reg="karin">karin</tp:taxon-name-part></tp:taxon-name></italic> sp. n. is 4.41%. Minimum uncorrected p-distances of the <abbrev xmlns:xlink="http://www.w3.org/1999/xlink" xlink:title="Histone 3" id="ABBRID0ET1CI" xlink:type="simple">H3</abbrev> marker which separate <italic><tp:taxon-name><tp:taxon-name-part taxon-name-part-type="genus" reg="Myja">M.</tp:taxon-name-part><tp:taxon-name-part taxon-name-part-type="species" reg="hyotan">hyotan</tp:taxon-name-part></tp:taxon-name></italic> sp. n. from <tp:taxon-name><tp:taxon-name-part taxon-name-part-type="genus" reg="Myja">M.</tp:taxon-name-part><tp:taxon-name-part taxon-name-part-type="uncertainty-rank">cf.</tp:taxon-name-part><tp:taxon-name-part taxon-name-part-type="species" reg="longicornis">longicornis</tp:taxon-name-part></tp:taxon-name> is 3.36% and from <italic><tp:taxon-name><tp:taxon-name-part taxon-name-part-type="genus" reg="Myja">M.</tp:taxon-name-part><tp:taxon-name-part taxon-name-part-type="species" reg="karin">karin</tp:taxon-name-part></tp:taxon-name></italic> sp. n. is 3.98%.</p></tp:treatment-sec><tp:treatment-sec><!--Section generated to contain objects referenced in tp:taxon-treatment.--><fig id="F3" position="float" orientation="portrait"><label>Figure 3.</label><caption><p><italic><tp:taxon-name><tp:taxon-name-part taxon-name-part-type="genus" reg="Myja">Myja</tp:taxon-name-part><tp:taxon-name-part taxon-name-part-type="species" reg="hyotan">hyotan</tp:taxon-name-part></tp:taxon-name></italic> sp. n., holotype. <bold>A</bold> dorsal view <bold>B</bold> ventral view <bold>C</bold> lateral view <bold>D</bold> details of cerata <bold>E</bold> dorsal view on hydroids in situ <bold>F</bold> jaw <bold>G</bold> smooth masticatory processes of jaws (indicated by arrows), SEM <bold>H</bold> radula on odontophore, to show reduced anteriormost teeth (arrow), LM <bold>I</bold> anterior teeth with strongly reduced anteriormost teeth, SEM <bold>J</bold> teeth from the middle part of radula <bold>K</bold> posterior part of radula to show smooth teeth. Scale bars: 100 μm (<bold>F</bold>); 50 μm (<bold>G, I</bold>); 10 μm (<bold>J, K</bold>). Photographs of living specimens by TA Korshunova and AV Martynov, SEM images by AV Martynov.</p></caption><graphic xmlns:xlink="http://www.w3.org/1999/xlink" xlink:href="zookeys-818-089-g003.jpg" position="float" orientation="portrait" xlink:type="simple" id="oo_259112.jpg"/></fig><fig id="F4" position="float" orientation="portrait"><label>Figure 4.</label><caption><p>Reproductive systems of new species of the genus <italic><tp:taxon-name><tp:taxon-name-part taxon-name-part-type="genus" reg="Myja">Myja</tp:taxon-name-part></tp:taxon-name></italic>. <bold>A</bold><tp:taxon-name><tp:taxon-name-part taxon-name-part-type="genus" reg="Myja">Myja</tp:taxon-name-part><tp:taxon-name-part taxon-name-part-type="uncertainty-rank">cf.</tp:taxon-name-part><tp:taxon-name-part taxon-name-part-type="species" reg="longicornis">longicornis</tp:taxon-name-part></tp:taxon-name><bold>B</bold><italic><tp:taxon-name><tp:taxon-name-part taxon-name-part-type="genus" reg="Myja">Myja</tp:taxon-name-part><tp:taxon-name-part taxon-name-part-type="species" reg="karin">karin</tp:taxon-name-part></tp:taxon-name></italic> sp. n. <bold>C</bold><italic><tp:taxon-name><tp:taxon-name-part taxon-name-part-type="genus" reg="Myja">Myja</tp:taxon-name-part><tp:taxon-name-part taxon-name-part-type="species" reg="hyotan">hyotan</tp:taxon-name-part></tp:taxon-name></italic> sp. n. Abbreviations: am – ampulla; fgm – female gland mass; fo – female opening; p – penis; psh – penial sheath; rsp – proximal receptaculum seminis; vd – vas deferens.</p></caption><graphic xmlns:xlink="http://www.w3.org/1999/xlink" xlink:href="zookeys-818-089-g004.jpg" position="float" orientation="portrait" xlink:type="simple" id="oo_259113.jpg"/></fig><fig id="F5" position="float" orientation="portrait"><label>Figure 5.</label><caption><p>Phylogenetic tree of aeolidacean nudibranchs based on concatenated molecular data (<abbrev xmlns:xlink="http://www.w3.org/1999/xlink" xlink:title="cytochrome c oxidase subunit I" id="ABBRID0E4ECI" xlink:type="simple">COI</abbrev> + 16S + <abbrev xmlns:xlink="http://www.w3.org/1999/xlink" xlink:title="Histone 3" id="ABBRID0EBFCI" xlink:type="simple">H3</abbrev>) represented by Bayesian Inference (<abbrev xmlns:xlink="http://www.w3.org/1999/xlink" xlink:title="Bayesian inference" id="ABBRID0EFFCI" xlink:type="simple">BI</abbrev>). Numbers above branches represent posterior probabilities from Bayesian Inference. Numbers below branches indicate bootstrap values for Maximum Likelihood. The key clades and illustrated taxa are highlighted in colour. Two taxa with highly convergent external morphology but very distantly related according to the molecular analysis, the <tp:taxon-name><tp:taxon-name-part taxon-name-part-type="family">Tergipedidae</tp:taxon-name-part></tp:taxon-name> and the genus <italic><tp:taxon-name><tp:taxon-name-part taxon-name-part-type="genus" reg="Myja">Myja</tp:taxon-name-part></tp:taxon-name></italic>, are connected by a dotted red line. Neotype ZMMU Op-669 of <italic><tp:taxon-name><tp:taxon-name-part taxon-name-part-type="genus" reg="Facelina">Facelina</tp:taxon-name-part><tp:taxon-name-part taxon-name-part-type="species" reg="auriculata">auriculata</tp:taxon-name-part></tp:taxon-name></italic> (Müller, 1776) is illustrated on the tree (photograph BE Picton).</p></caption><graphic xmlns:xlink="http://www.w3.org/1999/xlink" xlink:href="zookeys-818-089-g005.jpg" position="float" orientation="portrait" xlink:type="simple" id="oo_259114.jpg"/></fig><fig id="F1" position="float" orientation="portrait"><label>Figure 1.</label><caption><p>Comparison of <italic><tp:taxon-name><tp:taxon-name-part taxon-name-part-type="genus" reg="Myja">Myja</tp:taxon-name-part><tp:taxon-name-part taxon-name-part-type="species" reg="longicornis">longicornis</tp:taxon-name-part></tp:taxon-name></italic> Bergh, 1896 with other aeolidacean taxa that have been proposed to have relationships with it (<italic><tp:taxon-name><tp:taxon-name-part taxon-name-part-type="genus" reg="Calma">Calma</tp:taxon-name-part></tp:taxon-name></italic>, <italic><tp:taxon-name><tp:taxon-name-part taxon-name-part-type="genus" reg="Tergipes">Tergipes</tp:taxon-name-part></tp:taxon-name></italic>) and which are covered by present analysis [type species of the genus <italic><tp:taxon-name><tp:taxon-name-part taxon-name-part-type="genus" reg="Facelina">Facelina</tp:taxon-name-part></tp:taxon-name></italic>, <italic><tp:taxon-name><tp:taxon-name-part taxon-name-part-type="genus" reg="Facelina">F.</tp:taxon-name-part><tp:taxon-name-part taxon-name-part-type="species" reg="auriculata">auriculata</tp:taxon-name-part></tp:taxon-name></italic> (Müller, 1776)]. <bold>A–H</bold><tp:taxon-name><tp:taxon-name-part taxon-name-part-type="genus" reg="Myja">Myja</tp:taxon-name-part><tp:taxon-name-part taxon-name-part-type="uncertainty-rank">cf.</tp:taxon-name-part><tp:taxon-name-part taxon-name-part-type="species" reg="longicornis">longicornis</tp:taxon-name-part></tp:taxon-name> from Thailand, living animal ca. 10 mm in length <bold>A</bold> dorsal view of hydroids in situ <bold>B</bold> lateral view of hydroids in situ (left), egg mass on the hydroid (right) <bold>C</bold> details of cerata <bold>D</bold> smooth masticatory processes of jaws (indicated by arrows), SEM <bold>E</bold> pharynx, dissected dorsally to show very narrow radula (indicated by an arrow), LM <bold>F</bold> whole radula, SEM <bold>G</bold> anteriormost part of radula to show sacoglossan-like small knife-shaped teeth, SEM <bold>H</bold> teeth from the middle part of radula, SEM; <bold>I, J</bold><italic><tp:taxon-name><tp:taxon-name-part taxon-name-part-type="genus" reg="Myja">Myja</tp:taxon-name-part><tp:taxon-name-part taxon-name-part-type="species" reg="longicornis">longicornis</tp:taxon-name-part></tp:taxon-name></italic> Bergh, 1896 external view and radula (anterior part), reproduced from the first description by <xref ref-type="bibr" rid="B3">Bergh (1896)</xref>; <bold>K–O</bold><italic><tp:taxon-name><tp:taxon-name-part taxon-name-part-type="genus" reg="Facelina">Facelina</tp:taxon-name-part><tp:taxon-name-part taxon-name-part-type="species" reg="auriculata">auriculata</tp:taxon-name-part></tp:taxon-name></italic> jaws and radula of a specimen from UK, collected together with neotype <bold>K</bold> masticatory process (well-defined denticles indicated by arrow), SEM <bold>L</bold> radula (arrow) on odontophore, to show that anteriormost teeth are not reduced, LM <bold>M</bold> anterior part of radula to show that teeth are not reduced <bold>N</bold> anteriormost tooth of radula <bold>O</bold> two anterior teeth of radula <bold>P</bold> radula (middle part) of <italic><tp:taxon-name><tp:taxon-name-part taxon-name-part-type="genus" reg="Calma">Calma</tp:taxon-name-part><tp:taxon-name-part taxon-name-part-type="species" reg="glaucoides">glaucoides</tp:taxon-name-part></tp:taxon-name></italic> (Alder &amp; Hancock, 1854) from Norway <bold>Q</bold> radula (middle part) <italic><tp:taxon-name><tp:taxon-name-part taxon-name-part-type="genus" reg="Tergipes">Tergipes</tp:taxon-name-part><tp:taxon-name-part taxon-name-part-type="species" reg="tergipes">tergipes</tp:taxon-name-part></tp:taxon-name></italic> (Forsskål in Niebuhr, 1775). Scale bars: 20 μm (<bold>D, N, O, Q</bold>); 50 μm (<bold>F, K</bold>); 10 μm (<bold>G, P</bold>); 5 μm (<bold>H</bold>); 100 μm (<bold>M</bold>). Photographs of living specimens by Chanon Ngernthongdee and Siwat Worachananant, SEM images by AV Martynov. Figures I and J are reproduced from <xref ref-type="bibr" rid="B3">Bergh (1896)</xref>, the publication not currently under copyright.</p></caption><graphic xmlns:xlink="http://www.w3.org/1999/xlink" xlink:href="zookeys-818-089-g001.jpg" position="float" orientation="portrait" xlink:type="simple" id="oo_259110.jpg"/></fig><table-wrap id="T2" position="float" orientation="portrait"><label>Table 2.</label><caption><p>Morphological comparison of the species belonging to the genus <italic><tp:taxon-name><tp:taxon-name-part taxon-name-part-type="genus" reg="Myja">Myja</tp:taxon-name-part></tp:taxon-name></italic>.</p></caption><table id="TID0EONBG" rules="all"><tbody><tr><th rowspan="1" colspan="1"/><th rowspan="1" colspan="1">Maximum length alive</th><th rowspan="1" colspan="1">Colour of central branches of digestive gland</th><th rowspan="1" colspan="1">Colour of digestive branches in cerata</th><th rowspan="1" colspan="1">Colour of internal spot of digestive gland in upper part of cerata</th><th rowspan="1" colspan="1">Colour of large spot of digestive glad at the base of right anterior cerata</th><th rowspan="1" colspan="1">Radula teeth</th></tr><tr><td rowspan="1" colspan="1">
                      <tp:taxon-name>
                        <tp:taxon-name-part taxon-name-part-type="genus" reg="Myja">M.</tp:taxon-name-part>
                        <tp:taxon-name-part taxon-name-part-type="uncertainty-rank">cf.</tp:taxon-name-part>
                        <tp:taxon-name-part taxon-name-part-type="species" reg="longicornis">longicornis</tp:taxon-name-part>
                      </tp:taxon-name>
                    </td><td rowspan="1" colspan="1">10 mm</td><td rowspan="1" colspan="1">Greyish</td><td rowspan="1" colspan="1">Greyish</td><td rowspan="1" colspan="1">Reddish</td><td rowspan="1" colspan="1">Reddish</td><td rowspan="1" colspan="1">With sharp to pitted central cusp and numerous indistinct, irregularly placed lateral denticles (up to at least 23), no furrows and ribs</td></tr><tr><td rowspan="1" colspan="1"><italic><tp:taxon-name><tp:taxon-name-part taxon-name-part-type="genus" reg="Myja">M.</tp:taxon-name-part><tp:taxon-name-part taxon-name-part-type="species" reg="karin">karin</tp:taxon-name-part></tp:taxon-name></italic> sp. n.</td><td rowspan="1" colspan="1">12 mm</td><td rowspan="1" colspan="1">Brownish, few pieces greyish</td><td rowspan="1" colspan="1">Greyish to whitish</td><td rowspan="1" colspan="1">Pinkish-brownish</td><td rowspan="1" colspan="1">Brownish</td><td rowspan="1" colspan="1">With very sharp central cusp and up to ca. 20–30 of small irregular in size denticles, often hard to delineate, with deep furrows and fine rib-like structures</td></tr><tr><td rowspan="1" colspan="1"><italic><tp:taxon-name><tp:taxon-name-part taxon-name-part-type="genus" reg="Myja">M.</tp:taxon-name-part><tp:taxon-name-part taxon-name-part-type="species" reg="hyotan">hyotan</tp:taxon-name-part></tp:taxon-name></italic> sp. n.</td><td rowspan="1" colspan="1">20 mm</td><td rowspan="1" colspan="1">Dark brownish</td><td rowspan="1" colspan="1">Whitish to light cream</td><td rowspan="1" colspan="1">Dark brownish</td><td rowspan="1" colspan="1">Dark brownish</td><td rowspan="1" colspan="1">With sharp, largely non-pitted cusp and up to ca. 10 (often no more than 5 denticles) relatively distinct small denticles in anterior part of radula to completely smooth or with very indistinct denticles in posterior part of radula</td></tr><tr><td rowspan="1" colspan="1"><italic><tp:taxon-name><tp:taxon-name-part taxon-name-part-type="genus" reg="Myja">M.</tp:taxon-name-part><tp:taxon-name-part taxon-name-part-type="species" reg="longicornis">longicornis</tp:taxon-name-part></tp:taxon-name></italic> Bergh, 1896</td><td rowspan="1" colspan="1">15 mm</td><td rowspan="1" colspan="1">Green</td><td rowspan="1" colspan="1">Green</td><td rowspan="1" colspan="1">Brown</td><td rowspan="1" colspan="1">“Brown-chocolate”</td><td rowspan="1" colspan="1">With sharp pointed central cusp and 6–10 distinct regularly placed lateral denticles</td></tr></tbody></table></table-wrap></tp:treatment-sec><ref-list><ref id="B3"><mixed-citation xmlns:xlink="http://www.w3.org/1999/xlink" xlink:type="simple"><person-group><name name-style="western"><surname>Bergh</surname><given-names>R</given-names></name></person-group> (<year>1896</year>) <article-title>Eolidiens d’Amboine. Voyage de MM. M. Bedot et C. Pictet dans l’Archipel Malais.</article-title><source>Revue Suisse de Zoologie et Annales de Musée d’Histoire Naturelle de Geneve</source><volume>4</volume>: <fpage>385</fpage>–<lpage>394</lpage>.</mixed-citation></ref></ref-list></tp:taxon-treatment>
